# Supplementary material for: Tetra­yttrium difluoride disilicate orthosilicate, Y4F2[Si2O7][SiO4]
Source: Acta Crystallogr Sect E Struct Rep Online. 2013 Sep 28;69(Pt 10):i71. doi: 10.1107/S1600536813026391 (PMC3790338; doi:10.1107/S1600536813026391)
Supplement: Supplementary file 1 [file e-69-00i71-sup1.cif]

##############################################################################
#                                                                            #
# This CIF contains the data in a paper accepted for publication in          #
# Acta Crystallographica Section E. It conforms to the requirements of       #
# Notes for Authors for Acta Crystallographica Section E, and has been       #
# peer reviewed under the auspices of the IUCr Commission on Journals.       #
#                                                                            #
# Full details of the Crystallographic Information File format               #
# are given in the paper "The Crystallographic Information File (CIF):       #
# a New Standard Archive File for Crystallography" by S. R. Hall, F. H.      #
# Allen and I. D. Brown [Acta Cryst. (1991), A47, 655-685].                  #
#                                                                            #
# The current version of the core CIF dictionary is obtainable from          #
# ftp://ftp.iucr.org/pub/cif_core.dic.                                       #
#                                                                            #
# Software is freely available for graphical display of the structure(s)     #
# in this CIF. For information consult the CIF software page                 #
# http://www.iucr.org/resources/cif/software.                                #
#                                                                            #
# This file may be used for bona fide research purposes within the           #
# scientific community so long as proper attribution is given to the journal # 
# article from which it was obtained.                                        #
#                                                                            #
##############################################################################
data_I
_database_code_depnum_ccdc_archive 'CCDC 962944'
_audit_creation_method     SHELXL-97
_publ_contact_author_name     'Thomas Schleid'
_publ_contact_author_address
;
Institut f\"ur Anorganische Chemie, Universit\"at Stuttgart
Pfaffenwaldring 55
70569 Stuttgart, Germany
;
_publ_contact_author_email     schleid@iac.uni-stuttgart.de
_publ_contact_author_fax     +49711/685-64241
_publ_contact_author_phone     +49711/685-64240
_publ_section_title
;
Tetrayttrium difluoride disilicate orthosilicate, Y~4~F~2~[Si~2~O~7~][SiO~4~]
;
loop_
    _publ_author_name
    _publ_author_address
    'Sch\"afer, Marion C.'
;
Department of Chemistry and Biochemistry, University of Delaware
304A Drake Hall
Newark, DE 19716, USA
Institut f\"ur Anorganische Chemie, Universit\"at Stuttgart
Pfaffenwaldring 55
70569 Stuttgart, Germany
;
    'Hartenbach, Ingo'
;
Institut f\"ur Anorganische Chemie, Universit\"at Stuttgart
Pfaffenwaldring 55
70569 Stuttgart, Germany
;
    'Schleid, Thomas'
;
Institut f\"ur Anorganische Chemie, Universit\"at Stuttgart
Pfaffenwaldring 55
70569 Stuttgart, Germany
;
_chemical_name_systematic
;
Tetrayttrium difluoride disilicate orthosilicate
;
_chemical_name_common     'yttrium fluoride disilicate ortho-silicate'
_chemical_formula_moiety     ?
_chemical_formula_sum     'F2 O11 Si3 Y4'
_chemical_formula_structural     'Y4 F2 [Si2 O7] [Si O4]'
_chemical_formula_iupac     'Y4 F2 [Si2 O7] [Si O4]'
_chemical_formula_weight     653.91
_chemical_melting_point     ?
_symmetry_cell_setting     triclinic
_symmetry_space_group_name_H-M     'P -1'
_symmetry_space_group_name_hall     '-P 1'
loop_
    _symmetry_equiv_pos_as_xyz
    'x, y, z'
    '-x, -y, -z'
_cell_length_a     6.4987(5)
_cell_length_b     6.6196(5)
_cell_length_c     13.2978(9)
_cell_angle_alpha     87.418(4)
_cell_angle_beta     85.702(4)
_cell_angle_gamma     60.854(3)
_cell_volume     498.19(6)
_cell_formula_units_Z     2
_cell_measurement_reflns_used     5136
_cell_measurement_theta_min     0.41
_cell_measurement_theta_max     28.28
_cell_measurement_temperature     293(2)
_cell_special_details     .
_exptl_crystal_description     lath-shaped
_exptl_crystal_colour     colourless
_exptl_crystal_size_max     0.098
_exptl_crystal_size_mid     0.057
_exptl_crystal_size_min     0.034
_exptl_crystal_density_diffrn     4.359
_exptl_crystal_density_meas     ?
_exptl_crystal_density_method     'not measured'
_exptl_crystal_F_000     608
_exptl_absorpt_coefficient_mu     23.521
_exptl_absorpt_correction_type     numerical
_exptl_absorpt_process_details     '(<i>X-SHAPE</i>; Stoe & Cie, 1995)'
_exptl_absorpt_correction_T_min     0.104
_exptl_absorpt_correction_T_max     0.463
_exptl_special_details
;
;
_diffrn_ambient_temperature     293(2)
_diffrn_radiation_type     MoK\a
_diffrn_radiation_wavelength     0.71073
_diffrn_radiation_source     'fine-focus sealed tube'
_diffrn_radiation_monochromator     graphite
_diffrn_measurement_device_type     'Nonius KappaCCD'
_diffrn_measurement_method     '\w and \f mscans'
_diffrn_reflns_number     12473
_diffrn_reflns_av_R_equivalents     0.1203
_diffrn_reflns_av_sigmaI/netI     0.0784
_diffrn_reflns_theta_min     1.54
_diffrn_reflns_theta_max     28.17
_diffrn_reflns_theta_full     28.17
_diffrn_measured_fraction_theta_max     0.993
_diffrn_measured_fraction_theta_full     0.993
_diffrn_reflns_limit_h_min     -8
_diffrn_reflns_limit_h_max     8
_diffrn_reflns_limit_k_min     -8
_diffrn_reflns_limit_k_max     8
_diffrn_reflns_limit_l_min     -17
_diffrn_reflns_limit_l_max     17
_refine_special_details
;
 Refinement of F^2^ against ALL reflections.  The weighted R-factor wR and
 goodness of fit S are based on F^2^, conventional R-factors R are based
 on F, with F set to zero for negative F^2^. The threshold expression of
 F^2^ > 2sigma(F^2^) is used only for calculating R-factors(gt) etc. and is
 not relevant to the choice of reflections for refinement.  R-factors based
 on F^2^ are statistically about twice as large as those based on F, and R-
 factors based on ALL data will be even larger.
;
_reflns_number_total     2427
_reflns_number_gt     1475
_reflns_threshold_expression     I>2sigma(I)
_refine_ls_structure_factor_coef     Fsqd
_refine_ls_matrix_type     full
_refine_ls_R_factor_all     0.1210
_refine_ls_R_factor_gt     0.0549
_refine_ls_wR_factor_gt     0.0884
_refine_ls_wR_factor_ref     0.1067
_refine_ls_goodness_of_fit_ref     0.982
_refine_ls_restrained_S_all     0.982
_refine_ls_number_reflns     2427
_refine_ls_number_parameters     182
_refine_ls_number_restraints     0
_refine_ls_weighting_scheme     calc
_refine_ls_weighting_details
         'calc w=1/[\s^2^(Fo^2^)+(0.0233P)^2^+0.0000P] where P=(Fo^2^+2Fc^2^)/3'
_atom_sites_solution_primary     direct
_atom_sites_solution_secondary     difmap
_refine_ls_shift/su_max     0.000
_refine_ls_shift/su_mean     0.000
_refine_diff_density_max     1.564
_refine_diff_density_min     -1.493
_refine_ls_extinction_method     'SHELXL97 (Sheldrick, 2008)'
_refine_ls_extinction_coef     0.0029(6)
_refine_ls_extinction_expression
                                    Fc^*^=kFc[1+0.001xFc^2^\l^3^/sin(2\q)]^-1/4^
loop_
    _atom_type_symbol
    _atom_type_description
    _atom_type_scat_dispersion_real
    _atom_type_scat_dispersion_imag
    _atom_type_scat_source
    Y Y -2.7962 3.5667 'International Tables Vol C Tables 4.2.6.8 and 6.1.1.4'
    F F 0.0171 0.0103 'International Tables Vol C Tables 4.2.6.8 and 6.1.1.4'
    Si Si 0.0817 0.0704 'International Tables Vol C Tables 4.2.6.8 and 6.1.1.4'
    O O 0.0106 0.0060 'International Tables Vol C Tables 4.2.6.8 and 6.1.1.4'
_computing_data_collection     'COLLECT (Nonius, 1998)'
_computing_cell_refinement     'SCALEPACK (Otwinowski & Minor, 1997)'
_computing_data_reduction     'SCALEPACK and DENZO (Otwinowski & Minor, 1997)'
_computing_structure_solution     'SHELXS97 (Sheldrick, 2008)'
_computing_structure_refinement     'SHELXL97 (Sheldrick, 2008)'
_computing_molecular_graphics     'DIAMOND (Brandenburg, 2006)'
_computing_publication_material     'SHELXL97 (Sheldrick, 2008)'
loop_
    _atom_site_type_symbol
    _atom_site_label
    _atom_site_fract_x
    _atom_site_fract_y
    _atom_site_fract_z
    _atom_site_U_iso_or_equiv
    _atom_site_adp_type
    _atom_site_calc_flag
    _atom_site_refinement_flags
    _atom_site_occupancy
    _atom_site_symmetry_multiplicity
    _atom_site_disorder_assembly
    _atom_site_disorder_group
    Y Y1 0.32290(19) 0.37903(19) 0.20317(8) 0.0102(3) Uani d . 1 1 . .
    Y Y2 0.94009(19) 0.27320(19) 0.02756(8) 0.0083(3) Uani d . 1 1 . .
    Y Y3 0.21943(19) 0.21311(19) 0.52890(8) 0.0083(3) Uani d . 1 1 . .
    Y Y4 0.82014(19) 0.30705(19) 0.32901(8) 0.0084(3) Uani d . 1 1 . .
    F F1 0.0366(11) 0.2679(11) 0.1862(5) 0.0118(14) Uani d . 1 1 . .
    F F2 0.2019(11) 0.2616(11) 0.3554(5) 0.0143(15) Uani d . 1 1 . .
    Si Si1 0.4925(5) 0.2508(5) 0.9343(2) 0.0098(7) Uani d . 1 1 . .
    Si Si2 0.2335(5) 0.1526(5) 0.7833(2) 0.0084(7) Uani d . 1 1 . .
    Si Si3 0.2675(5) 0.7298(5) 0.4207(2) 0.0078(7) Uani d . 1 1 . .
    O O1 0.2654(13) 0.3396(14) 0.0197(6) 0.0120(17) Uani d . 1 1 . .
    O O2 0.2523(13) 0.9039(13) 0.0181(6) 0.0117(17) Uani d . 1 1 . .
    O O3 0.5550(14) 0.5023(14) 0.1127(6) 0.0145(18) Uani d . 1 1 . .
    O O4 0.4646(12) 0.0987(13) 0.8473(5) 0.0086(16) Uani d . 1 1 . .
    O O5 0.2042(13) 0.3248(13) 0.6867(5) 0.0081(16) Uani d . 1 1 . .
    O O6 0.6842(13) 0.1117(13) 0.2472(6) 0.0122(17) Uani d . 1 1 . .
    O O7 0.0069(13) 0.7152(13) 0.1437(6) 0.0116(17) Uani d . 1 1 . .
    O O8 0.4064(13) 0.8414(13) 0.4786(6) 0.0092(16) Uani d . 1 1 . .
    O O9 0.4233(13) 0.5444(14) 0.3321(6) 0.0132(18) Uani d . 1 1 . .
    O O10 0.8272(13) 0.4057(14) 0.4931(6) 0.0135(18) Uani d . 1 1 . .
    O O11 0.0157(13) 0.9376(13) 0.3873(6) 0.0089(17) Uani d . 1 1 . .
loop_
    _atom_site_aniso_label
    _atom_site_aniso_U_11
    _atom_site_aniso_U_22
    _atom_site_aniso_U_33
    _atom_site_aniso_U_12
    _atom_site_aniso_U_13
    _atom_site_aniso_U_23
    Y1 0.0090(5) 0.0126(6) 0.0088(6) -0.0050(4) -0.0027(4) 0.0019(4)
    Y2 0.0088(5) 0.0079(6) 0.0077(6) -0.0035(4) -0.0013(4) -0.0008(4)
    Y3 0.0082(5) 0.0081(6) 0.0078(6) -0.0032(4) -0.0023(4) -0.0001(4)
    Y4 0.0079(5) 0.0088(6) 0.0076(6) -0.0034(4) -0.0011(4) -0.0008(4)
    F1 0.014(3) 0.013(4) 0.009(3) -0.005(3) -0.005(3) -0.001(3)
    F2 0.013(3) 0.019(4) 0.012(4) -0.009(3) -0.004(3) 0.003(3)
    Si1 0.0073(15) 0.0095(16) 0.0107(16) -0.0022(13) -0.0022(12) -0.0016(12)
    Si2 0.0083(15) 0.0058(16) 0.0077(16) -0.0005(13) -0.0002(12) -0.0019(12)
    Si3 0.0079(15) 0.0083(16) 0.0077(16) -0.0044(13) 0.0006(12) 0.0002(12)
    O1 0.016(4) 0.019(4) 0.009(4) -0.009(3) 0.005(3) -0.003(3)
    O2 0.011(4) 0.010(4) 0.016(4) -0.006(3) 0.001(3) 0.001(3)
    O3 0.017(4) 0.012(4) 0.010(4) -0.004(3) -0.003(3) 0.006(3)
    O4 0.009(4) 0.013(4) 0.011(4) -0.006(3) -0.005(3) 0.003(3)
    O5 0.010(4) 0.009(4) 0.009(4) -0.005(3) 0.002(3) -0.002(3)
    O6 0.009(4) 0.009(4) 0.019(4) -0.001(3) -0.001(3) -0.004(3)
    O7 0.011(4) 0.010(4) 0.009(4) -0.002(3) 0.002(3) 0.002(3)
    O8 0.009(4) 0.010(4) 0.012(4) -0.006(3) -0.004(3) -0.002(3)
    O9 0.014(4) 0.019(4) 0.009(4) -0.008(3) 0.000(3) -0.004(3)
    O10 0.012(4) 0.012(4) 0.009(4) 0.000(3) -0.003(3) -0.001(3)
    O11 0.009(4) 0.013(4) 0.010(4) -0.005(3) -0.006(3) 0.001(3)
_geom_special_details
;
 All esds (except the esd in the dihedral angle between two l.s. planes)
 are estimated using the full covariance matrix.  The cell esds are taken
 into account individually in the estimation of esds in distances, angles
 and torsion angles; correlations between esds in cell parameters are only
 used when they are defined by crystal symmetry.  An approximate (isotropic)
 treatment of cell esds is used for estimating esds involving l.s. planes.
;
loop_
    _geom_bond_atom_site_label_1
    _geom_bond_atom_site_label_2
    _geom_bond_site_symmetry_2
    _geom_bond_distance
    _geom_bond_publ_flag
    Y1 O6 . 2.248(7) ?
    Y1 O3 . 2.286(8) ?
    Y1 O7 . 2.330(7) ?
    Y1 F1 . 2.337(6) ?
    Y1 F2 . 2.353(6) ?
    Y1 O9 . 2.366(7) ?
    Y1 O1 . 2.540(8) ?
    Y1 O4 2_656 2.856(8) ?
    Y1 Si2 2_656 3.296(3) ?
    Y1 Si2 2_566 3.428(3) ?
    Y1 Y4 . 3.5649(15) ?
    Y1 Y2 2_665 3.7351(15) ?
    Y2 O2 2_665 2.216(8) ?
    Y2 F1 1_655 2.239(6) ?
    Y2 O7 2_665 2.281(8) ?
    Y2 O2 1_645 2.295(7) ?
    Y2 O1 2_665 2.322(8) ?
    Y2 O1 1_655 2.354(7) ?
    Y2 O3 . 2.424(8) ?
    Y2 Si1 2_666 3.064(3) ?
    Y2 Si1 1_554 3.316(3) ?
    Y2 Y2 2_755 3.411(2) ?
    Y2 Y2 2_765 3.486(2) ?
    Y2 Y1 2_665 3.7351(15) ?
    Y3 O5 . 2.236(7) ?
    Y3 O8 1_545 2.257(8) ?
    Y3 O8 2_666 2.273(7) ?
    Y3 O10 1_455 2.305(7) ?
    Y3 F2 . 2.319(6) ?
    Y3 O11 2_566 2.388(8) ?
    Y3 O10 2_666 2.398(8) ?
    Y3 Si3 2_566 3.024(3) ?
    Y3 Si2 . 3.392(3) ?
    Y3 Y3 2_656 3.406(2) ?
    Y3 Si3 1_545 3.431(3) ?
    Y3 Y3 2_566 3.559(2) ?
    Y4 F1 1_655 2.223(6) ?
    Y4 O6 . 2.240(8) ?
    Y4 O11 1_645 2.269(8) ?
    Y4 O9 . 2.272(8) ?
    Y4 O10 . 2.316(8) ?
    Y4 O5 2_666 2.364(7) ?
    Y4 F2 1_655 2.400(6) ?
    Y4 Si3 2_666 3.352(3) ?
    Y4 Y3 2_666 3.6603(16) ?
    Y4 Y3 1_655 3.6740(14) ?
    Y4 Y1 1_655 3.7852(15) ?
    F1 Y4 1_455 2.223(6) ?
    F1 Y2 1_455 2.239(6) ?
    F2 Y4 1_455 2.400(6) ?
    Si1 O3 2_666 1.613(8) ?
    Si1 O2 2_666 1.626(8) ?
    Si1 O4 . 1.644(8) ?
    Si1 O1 1_556 1.666(8) ?
    Si2 O6 2_656 1.622(8) ?
    Si2 O7 2_566 1.633(8) ?
    Si2 O5 . 1.637(8) ?
    Si2 O4 . 1.657(7) ?
    Si3 O11 . 1.621(7) ?
    Si3 O9 . 1.632(8) ?
    Si3 O8 . 1.660(7) ?
    Si3 O10 2_666 1.684(8) ?
loop_
    _geom_angle_atom_site_label_1
    _geom_angle_atom_site_label_2
    _geom_angle_atom_site_label_3
    _geom_angle_site_symmetry_1
    _geom_angle_site_symmetry_3
    _geom_angle
    _geom_angle_publ_flag
    O6 Y1 O3 . . 78.8(3) ?
    O6 Y1 O7 . . 163.3(3) ?
    O3 Y1 O7 . . 85.3(3) ?
    O6 Y1 F1 . . 119.2(2) ?
    O3 Y1 F1 . . 142.5(2) ?
    O7 Y1 F1 . . 76.9(2) ?
    O6 Y1 F2 . . 83.0(3) ?
    O3 Y1 F2 . . 151.4(2) ?
    O7 Y1 F2 . . 109.4(2) ?
    F1 Y1 F2 . . 66.0(2) ?
    O6 Y1 O9 . . 73.5(3) ?
    O3 Y1 O9 . . 79.2(3) ?
    O7 Y1 O9 . . 98.5(3) ?
    F1 Y1 O9 . . 135.6(2) ?
    F2 Y1 O9 . . 74.6(2) ?
    O6 Y1 O1 . . 111.4(3) ?
    O3 Y1 O1 . . 75.0(3) ?
    O7 Y1 O1 . . 68.9(3) ?
    F1 Y1 O1 . . 67.9(2) ?
    F2 Y1 O1 . . 132.7(2) ?
    O9 Y1 O1 . . 152.0(3) ?
    O6 Y1 O4 . 2_656 56.4(2) ?
    O3 Y1 O4 . 2_656 103.4(3) ?
    O7 Y1 O4 . 2_656 133.9(2) ?
    F1 Y1 O4 . 2_656 68.9(2) ?
    F2 Y1 O4 . 2_656 84.1(2) ?
    O9 Y1 O4 . 2_656 127.5(2) ?
    O1 Y1 O4 . 2_656 70.1(2) ?
    O2 Y2 F1 2_665 1_655 122.9(3) ?
    O2 Y2 O7 2_665 2_665 79.4(3) ?
    F1 Y2 O7 1_655 2_665 154.6(3) ?
    O2 Y2 O2 2_665 1_645 81.8(3) ?
    F1 Y2 O2 1_655 1_645 85.6(2) ?
    O7 Y2 O2 2_665 1_645 86.0(3) ?
    O2 Y2 O1 2_665 2_665 108.9(3) ?
    F1 Y2 O1 1_655 2_665 106.1(2) ?
    O7 Y2 O1 2_665 2_665 73.6(3) ?
    O2 Y2 O1 1_645 2_665 154.3(3) ?
    O2 Y2 O1 2_665 1_655 153.3(3) ?
    F1 Y2 O1 1_655 1_655 72.8(2) ?
    O7 Y2 O1 2_665 1_655 82.0(3) ?
    O2 Y2 O1 1_645 1_655 78.1(3) ?
    O1 Y2 O1 2_665 1_655 83.6(3) ?
    O2 Y2 O3 2_665 . 78.4(3) ?
    F1 Y2 O3 1_655 . 78.6(2) ?
    O7 Y2 O3 2_665 . 121.1(3) ?
    O2 Y2 O3 1_645 . 142.0(3) ?
    O1 Y2 O3 2_665 . 63.6(3) ?
    O1 Y2 O3 1_655 . 127.9(3) ?
    O5 Y3 O8 . 1_545 124.4(3) ?
    O5 Y3 O8 . 2_666 84.1(3) ?
    O8 Y3 O8 1_545 2_666 82.5(3) ?
    O5 Y3 O10 . 1_455 102.1(3) ?
    O8 Y3 O10 1_545 1_455 112.7(3) ?
    O8 Y3 O10 2_666 1_455 154.3(3) ?
    O5 Y3 F2 . . 155.0(2) ?
    O8 Y3 F2 1_545 . 79.2(3) ?
    O8 Y3 F2 2_666 . 91.6(2) ?
    O10 Y3 F2 1_455 . 72.2(2) ?
    O5 Y3 O11 . 2_566 79.8(3) ?
    O8 Y3 O11 1_545 2_566 77.4(3) ?
    O8 Y3 O11 2_666 2_566 140.4(3) ?
    O10 Y3 O11 1_455 2_566 65.2(3) ?
    F2 Y3 O11 . 2_566 117.1(2) ?
    O5 Y3 O10 . 2_666 76.7(3) ?
    O8 Y3 O10 1_545 2_666 147.8(3) ?
    O8 Y3 O10 2_666 2_666 75.5(3) ?
    O10 Y3 O10 1_455 2_666 81.6(3) ?
    F2 Y3 O10 . 2_666 78.4(3) ?
    O11 Y3 O10 2_566 2_666 133.8(3) ?
    F1 Y4 O6 1_655 . 84.0(3) ?
    F1 Y4 O11 1_655 1_645 99.0(3) ?
    O6 Y4 O11 . 1_645 74.4(3) ?
    F1 Y4 O9 1_655 . 119.3(2) ?
    O6 Y4 O9 . . 75.5(3) ?
    O11 Y4 O9 1_645 . 127.5(3) ?
    F1 Y4 O10 1_655 . 135.4(2) ?
    O6 Y4 O10 . . 138.3(3) ?
    O11 Y4 O10 1_645 . 84.6(3) ?
    O9 Y4 O10 . . 90.6(3) ?
    F1 Y4 O5 1_655 2_666 78.7(2) ?
    O6 Y4 O5 . 2_666 136.0(3) ?
    O11 Y4 O5 1_645 2_666 148.0(3) ?
    O9 Y4 O5 . 2_666 78.4(3) ?
    O10 Y4 O5 . 2_666 75.9(3) ?
    F1 Y4 F2 1_655 1_655 67.0(2) ?
    O6 Y4 F2 . 1_655 135.7(3) ?
    O11 Y4 F2 1_645 1_655 77.8(2) ?
    O9 Y4 F2 . 1_655 147.8(3) ?
    O10 Y4 F2 . 1_655 70.5(2) ?
    O5 Y4 F2 2_666 1_655 71.9(2) ?
    Y4 F1 Y2 1_455 1_455 128.6(3) ?
    Y4 F1 Y1 1_455 . 112.2(2) ?
    Y2 F1 Y1 1_455 . 114.7(3) ?
    Y3 F2 Y1 . . 149.1(3) ?
    Y3 F2 Y4 . 1_455 102.2(2) ?
    Y1 F2 Y4 . 1_455 105.6(2) ?
    O3 Si1 O2 2_666 2_666 115.4(4) ?
    O3 Si1 O4 2_666 . 109.4(4) ?
    O2 Si1 O4 2_666 . 108.6(4) ?
    O3 Si1 O1 2_666 1_556 99.6(4) ?
    O2 Si1 O1 2_666 1_556 113.6(4) ?
    O4 Si1 O1 . 1_556 110.0(4) ?
    O6 Si2 O7 2_656 2_566 117.1(4) ?
    O6 Si2 O5 2_656 . 114.0(4) ?
    O7 Si2 O5 2_566 . 106.6(4) ?
    O6 Si2 O4 2_656 . 97.8(4) ?
    O7 Si2 O4 2_566 . 109.3(4) ?
    O5 Si2 O4 . . 111.9(4) ?
    O11 Si3 O9 . . 114.6(4) ?
    O11 Si3 O8 . . 109.0(4) ?
    O9 Si3 O8 . . 115.8(4) ?
    O11 Si3 O10 . 2_666 99.8(4) ?
    O9 Si3 O10 . 2_666 107.4(4) ?
    O8 Si3 O10 . 2_666 108.9(4) ?
    Si1 O1 Y2 1_554 2_665 99.1(4) ?
    Si1 O1 Y2 1_554 1_455 129.2(4) ?
    Y2 O1 Y2 2_665 1_455 96.4(3) ?
    Si1 O1 Y1 1_554 . 120.2(4) ?
    Y2 O1 Y1 2_665 . 100.3(3) ?
    Y2 O1 Y1 1_455 . 103.8(3) ?
    Si1 O2 Y2 2_666 2_665 118.5(4) ?
    Si1 O2 Y2 2_666 1_465 139.1(5) ?
    Y2 O2 Y2 2_665 1_465 98.2(3) ?
    Si1 O3 Y1 2_666 . 133.6(5) ?
    Si1 O3 Y2 2_666 . 96.7(4) ?
    Y1 O3 Y2 . . 128.7(3) ?
    Si1 O4 Si2 . . 130.4(5) ?
    Si1 O4 Y1 . 2_656 136.4(4) ?
    Si2 O4 Y1 . 2_656 89.8(3) ?
    Si2 O5 Y3 . . 121.5(4) ?
    Si2 O5 Y4 . 2_666 132.8(4) ?
    Y3 O5 Y4 . 2_666 105.4(3) ?
    Si2 O6 Y4 2_656 . 138.9(4) ?
    Si2 O6 Y1 2_656 . 115.8(4) ?
    Y4 O6 Y1 . . 105.2(3) ?
    Si2 O7 Y2 2_566 2_665 129.9(4) ?
    Si2 O7 Y1 2_566 . 118.8(4) ?
    Y2 O7 Y1 2_665 . 108.2(3) ?
    Si3 O8 Y3 . 1_565 121.6(4) ?
    Si3 O8 Y3 . 2_666 135.4(4) ?
    Y3 O8 Y3 1_565 2_666 97.5(3) ?
    Si3 O9 Y4 . . 125.0(4) ?
    Si3 O9 Y1 . . 133.0(4) ?
    Y4 O9 Y1 . . 100.4(3) ?
    Si3 O10 Y3 2_666 1_655 97.4(3) ?
    Si3 O10 Y4 2_666 . 112.9(4) ?
    Y3 O10 Y4 1_655 . 105.3(3) ?
    Si3 O10 Y3 2_666 2_666 136.1(4) ?
    Y3 O10 Y3 1_655 2_666 98.4(3) ?
    Y4 O10 Y3 . 2_666 101.9(3) ?
    Si3 O11 Y4 . 1_465 145.4(4) ?
    Si3 O11 Y3 . 2_566 96.1(4) ?
    Y4 O11 Y3 1_465 2_566 116.6(3) ?
data_publication_text
_journal_date_recd_electronic     2013-08-09
_journal_date_accepted     2013-09-24
_journal_name_full     'Acta Crystallographica, Section E'
_journal_year     2013
_journal_volume     69
_journal_issue     10
_journal_page_first     i71
_journal_page_last     i71
_journal_paper_category     QI
_journal_paper_doi     10.1107/S1600536813026391
_journal_coeditor_code     WM2768
