# Supplementary material for: Tetra­yttrium difluoride disilicate orthosilicate, Y4F2[Si2O7][SiO4]
Source: Acta Crystallogr Sect E Struct Rep Online. 2013 Sep 28;69(Pt 10):i71. doi: 10.1107/S1600536813026391 (PMC3790338; doi:10.1107/S1600536813026391)
Supplement: Supplementary file 2 [file e-69-00i71-Isup2.hkl]

# 
# h,k,l, Fc-squared, Fo-squared, sigma(Fo-squared) and status flag 
# 
data_I
_shelx_title '   Y4 F2 [Si O4] [Si2 O7]  (ccdms91 in P-1)' 
_shelx_refln_list_code          4 
_shelx_F_calc_maximum      229.72 
_exptl_crystal_F_000       608.00 
_reflns_d_resolution_high  0.7528 
 
loop_ 
 _symmetry_equiv_pos_as_xyz 
 'x, y, z' 
 '-x, -y, -z' 
 
_cell_length_a     6.4987 
_cell_length_b     6.6196 
_cell_length_c    13.2978 
_cell_angle_alpha  87.418 
_cell_angle_beta   85.702 
_cell_angle_gamma  60.854 
 
_shelx_F_squared_multiplier     1.000 
 
loop_ 
 _refln_index_h 
 _refln_index_k 
 _refln_index_l 
 _refln_F_squared_calc 
 _refln_F_squared_meas 
 _refln_F_squared_sigma 
 _refln_observed_status 
   1   0   0     2421.03     2334.44     82.26 o 
   2   0   0     8799.87     9707.44    625.88 o 
   3   0   0      379.33      246.29    146.13 o 
   4   0   0     6959.75     7046.64    424.21 o 
   5   0   0      979.49      929.27    172.78 o 
   6   0   0      313.51      454.03    215.36 o 
   7   0   0     2114.11     1706.18    356.70 o 
  -7   1   0      359.73     -280.42    499.37 o 
  -6   1   0      848.96     1064.78    385.41 o 
  -5   1   0      170.51      -46.84    188.07 o 
  -4   1   0       54.39      163.82    223.25 o 
  -3   1   0     7324.22     6597.32    465.25 o 
  -2   1   0     1834.31     1671.80    104.70 o 
  -1   1   0     1573.66     1601.86    130.71 o 
   0   1   0     3554.29     3444.25    133.08 o 
   1   1   0      463.69      354.34     86.32 o 
   2   1   0     5830.46     6450.93    180.46 o 
   3   1   0     6882.89     6965.76    249.33 o 
   4   1   0     3099.94     3407.13    179.72 o 
   5   1   0      173.87      258.35    194.47 o 
   6   1   0      740.29      479.88    174.69 o 
   7   1   0      105.70      487.85    221.93 o 
  -6   2   0     1298.51     1127.10    381.99 o 
  -5   2   0       12.91     -184.58    254.22 o 
  -4   2   0    13497.18    13724.16   1119.10 o 
  -3   2   0     1066.97      941.38    196.00 o 
  -2   2   0    15416.93    15285.50    696.60 o 
  -1   2   0     6680.07     6714.12    172.40 o 
   0   2   0    41340.26    39784.67    998.45 o 
   1   2   0    10834.11    10897.88    293.03 o 
   2   2   0     2853.51     3368.62    187.27 o 
   3   2   0     2273.79     2137.03    169.33 o 
   4   2   0      625.21      684.43    103.07 o 
   5   2   0     4864.66     4778.68    204.68 o 
   6   2   0     1015.63      966.49    182.44 o 
   7   2   0     4674.81     4178.24    364.01 o 
   8   2   0      474.76     -205.73    541.87 o 
  -5   3   0      233.75      -91.38    297.54 o 
  -4   3   0     1145.55     1313.02    159.10 o 
  -3   3   0     2166.11     2576.37    313.96 o 
  -2   3   0       38.77       55.73    107.66 o 
  -1   3   0     3920.99     3824.89    265.84 o 
   0   3   0     2999.26     2819.69    245.71 o 
   1   3   0     2251.86     2239.50    183.24 o 
   2   3   0       19.97     -131.34    131.34 o 
   3   3   0      377.64      612.61    174.40 o 
   4   3   0    10035.37     9968.20    476.34 o 
   5   3   0      161.47      206.50    183.16 o 
   6   3   0     5984.53     6042.96    372.55 o 
   7   3   0      763.67      968.83    175.45 o 
   8   3   0     3061.57     2301.05    713.52 o 
  -4   4   0     1637.39     1506.39    291.24 o 
  -3   4   0       35.44      238.05    252.27 o 
  -2   4   0       28.31       14.38    272.98 o 
  -1   4   0      810.87      743.03    188.25 o 
   0   4   0     1394.03     1503.15    263.91 o 
   1   4   0    20623.69    20344.32    461.09 o 
   2   4   0    16062.89    16671.81    842.29 o 
   3   4   0     8527.36     8580.12    487.15 o 
   4   4   0     1192.14     1525.96    434.70 o 
   5   4   0     2449.97     2116.20    240.20 o 
   6   4   0      132.01      357.58    221.74 o 
   7   4   0      103.14      212.04    195.90 o 
   8   4   0       39.97      481.92    537.31 o 
  -3   5   0      106.99     -278.20    352.46 o 
  -2   5   0      761.65      541.36    299.18 o 
  -1   5   0     3744.85     3846.82    335.54 o 
   0   5   0     1241.82     1431.94    263.17 o 
   1   5   0      100.91        1.24    203.43 o 
   2   5   0     2784.42     2781.05    314.51 o 
   3   5   0      873.99      861.92    184.87 o 
   4   5   0     3460.54     3138.56    393.16 o 
   5   5   0      293.70      576.67    220.81 o 
   6   5   0       27.27       95.09    221.06 o 
   7   5   0      146.71       17.97    217.39 o 
   8   5   0      681.68      605.84    365.32 o 
  -2   6   0      190.09      171.15    436.85 o 
  -1   6   0     5052.90     5257.77    414.57 o 
   0   6   0      806.73      626.89    312.85 o 
   1   6   0    10645.47    10860.25    434.98 o 
   2   6   0     2114.50     2458.33    293.08 o 
   3   6   0       32.45       67.83    168.84 o 
   4   6   0     1692.06     1582.82    185.08 o 
   5   6   0      845.18     1163.25    186.35 o 
   6   6   0      753.27      621.73    251.90 o 
   7   6   0      454.19      288.96    342.55 o 
   8   6   0      173.36      467.92    447.66 o 
  -1   7   0      305.20      313.33    424.18 o 
   0   7   0      241.20      608.20    374.12 o 
   1   7   0     2178.08     1823.74    341.45 o 
   2   7   0      248.94      266.56    136.99 o 
   3   7   0       44.84      336.29    331.66 o 
   4   7   0     1081.23      789.72    252.13 o 
   5   7   0     1596.01     1653.28    252.97 o 
   6   7   0      318.75      117.90    205.47 o 
   7   7   0     2139.38     2413.65    403.82 o 
   1   8   0       92.44      536.39    501.25 o 
   2   8   0     1945.50     2534.26    441.61 o 
   3   8   0     2200.88     2504.29    356.52 o 
   4   8   0        5.49     -132.60    318.25 o 
   5   8   0      583.73      528.67    374.04 o 
   6   8   0      888.92      913.84    440.83 o 
  -6  -8   1      651.75      295.73    310.65 o 
  -5  -8   1      102.79      415.29    410.71 o 
  -4  -8   1     1301.78     1475.67    405.24 o 
  -3  -8   1      155.18      110.04    258.09 o 
  -2  -8   1      449.35      620.76    295.76 o 
  -1  -8   1      227.21     -359.44    359.44 o 
  -7  -7   1     3876.63     3933.53    377.88 o 
  -6  -7   1     1981.70     1790.05    350.15 o 
  -5  -7   1     1553.01     1643.75    236.38 o 
  -4  -7   1      359.25     1005.38    646.61 o 
  -3  -7   1     2221.81     1834.12    291.26 o 
  -2  -7   1       44.29     -218.97    218.97 o 
  -1  -7   1      111.86       20.40    266.25 o 
   0  -7   1      243.18      131.65    341.65 o 
   1  -7   1     3596.01     3816.20    548.40 o 
  -8  -6   1       20.62       74.00    467.86 o 
  -7  -6   1       45.73      522.84    266.54 o 
  -6  -6   1      281.51      460.35    333.47 o 
  -5  -6   1      652.39      854.08    238.70 o 
  -4  -6   1     1544.27     1276.92    215.83 o 
  -3  -6   1      413.63      187.71    236.68 o 
  -2  -6   1     2621.31     2794.07    315.51 o 
  -1  -6   1     1886.85     1970.27    194.97 o 
   0  -6   1      336.63      366.63    190.76 o 
   1  -6   1      895.74      927.26    276.21 o 
   2  -6   1      519.41      470.67    373.23 o 
  -8  -5   1       35.55      503.33    260.88 o 
  -7  -5   1     6455.97     5755.50    592.48 o 
  -6  -5   1     1456.68     1439.19    250.28 o 
  -5  -5   1       91.24      161.13    250.53 o 
  -4  -5   1      193.54      190.22    170.27 o 
  -3  -5   1       32.13      -80.73    209.50 o 
  -2  -5   1      120.88      -15.45    204.30 o 
  -1  -5   1     7055.47     7282.20    311.40 o 
   0  -5   1     3775.72     3490.02    305.55 o 
   1  -5   1     4905.00     4719.31    273.76 o 
   2  -5   1      413.05      409.25    310.63 o 
   3  -5   1      238.73      487.77    312.99 o 
  -8  -4   1      151.09     -225.03    225.03 o 
  -7  -4   1     2770.64     2918.14    414.14 o 
  -6  -4   1      208.62      -19.69    196.83 o 
  -5  -4   1     2385.49     2280.43    245.67 o 
  -4  -4   1      319.80      516.47    132.78 o 
  -3  -4   1      204.82      486.71    166.08 o 
  -2  -4   1     7537.49     8147.90    474.43 o 
  -1  -4   1      184.00      433.44    193.16 o 
   0  -4   1     1630.65     1533.62    212.13 o 
   1  -4   1     6190.17     6193.19    653.29 o 
   2  -4   1     1684.59     1696.16    403.21 o 
   3  -4   1     3369.92     3399.71    414.08 o 
   4  -4   1      695.22      503.39    232.67 o 
  -8  -3   1        8.15      192.25    121.97 o 
  -7  -3   1     2239.28     2458.11    393.05 o 
  -6  -3   1     5637.18     5379.98    401.59 o 
  -5  -3   1     4082.50     3746.37    426.11 o 
  -4  -3   1     3012.08     2916.37    244.36 o 
  -3  -3   1     1847.25     2216.57    178.39 o 
  -2  -3   1    16405.35    16744.78    418.61 o 
  -1  -3   1     4416.69     5171.47    632.45 o 
   0  -3   1     1495.51     1634.86    194.60 o 
   1  -3   1       23.92       16.95    153.73 o 
   2  -3   1     2499.51     2780.19    269.78 o 
   3  -3   1     7703.53     7609.38    349.58 o 
   4  -3   1      231.22      275.68    208.23 o 
   5  -3   1      386.16      177.39    393.64 o 
  -8  -2   1      464.20      -22.72    586.05 o 
  -7  -2   1     1579.99     1448.88    273.22 o 
  -6  -2   1      328.06      309.38    114.15 o 
  -5  -2   1      787.80      764.60    155.44 o 
  -4  -2   1     1874.66     2131.17    185.56 o 
  -3  -2   1    19724.72    19091.16    838.05 o 
  -2  -2   1     2873.58     3011.24    196.42 o 
  -1  -2   1     4973.99     5064.07    206.09 o 
   0  -2   1     8041.63     8636.53    269.25 o 
   1  -2   1    17312.90    15815.75    923.67 o 
   2  -2   1    11150.73    10728.96    327.37 o 
   3  -2   1       28.68      160.93    126.70 o 
   4  -2   1     2434.29     2081.65    266.25 o 
   5  -2   1     3453.25     3579.58    285.02 o 
   6  -2   1     1946.76     1740.34    484.74 o 
  -7  -1   1       66.06     -185.25    276.55 o 
  -6  -1   1    14448.16    13484.64    691.65 o 
  -5  -1   1     2831.52     3012.44    290.15 o 
  -4  -1   1     4792.63     4971.01    192.38 o 
  -3  -1   1        0.47     -100.23    133.00 o 
  -2  -1   1     5241.24     5620.18    236.98 o 
  -1  -1   1       61.41      305.75    138.00 o 
   0  -1   1     1288.87     1200.96     66.71 o 
   1  -1   1     2725.48     2944.03    105.82 o 
   2  -1   1    24334.31    25020.21   1074.68 o 
   3  -1   1     1186.39     1248.70    158.66 o 
   4  -1   1      831.16      573.70    205.93 o 
   5  -1   1     2142.17     1875.62    273.37 o 
   6  -1   1      318.16      443.45    304.76 o 
   7  -1   1      290.31      933.41    513.26 o 
  -7   0   1      103.00      -43.38    242.65 o 
  -6   0   1      855.32      975.40    235.45 o 
  -5   0   1     8252.86     7842.51    479.71 o 
  -4   0   1     6880.08     7264.09    314.66 o 
  -3   0   1     8138.48     8178.54    308.41 o 
  -2   0   1     2588.54     2783.35    230.08 o 
  -1   0   1      997.19     1178.61     70.20 o 
   0   0   1       29.05     -112.94    112.94 o 
   1   0   1      709.67      585.84    125.21 o 
   2   0   1    46712.12    46038.20   1829.80 o 
   3   0   1     3241.46     3275.64    222.80 o 
   4   0   1     7285.97     7049.34    477.74 o 
   5   0   1     4509.60     4387.10    407.26 o 
   6   0   1      588.48      551.42    214.16 o 
   7   0   1       62.83       74.06    346.80 o 
  -6   1   1     5172.36     5190.39    374.17 o 
  -5   1   1     1285.16     1182.44    218.33 o 
  -4   1   1      282.17      730.95    206.73 o 
  -3   1   1     1620.93     1297.08    194.38 o 
  -2   1   1       57.01      232.88     98.25 o 
  -1   1   1     7033.14     7647.27    308.46 o 
   0   1   1     5721.82     5545.03    153.96 o 
   1   1   1      900.42     1028.02    120.44 o 
   2   1   1      466.05      501.43    124.17 o 
   3   1   1     3022.59     3716.64    363.17 o 
   4   1   1    10096.17     9921.86    498.96 o 
   5   1   1     2867.13     2954.05    255.28 o 
   6   1   1        9.00      -12.43    149.08 o 
   7   1   1       35.14      123.79    137.63 o 
  -6   2   1     1203.34      489.79    407.88 o 
  -5   2   1     1710.82     2112.04    325.12 o 
  -4   2   1       25.46       74.23    179.79 o 
  -3   2   1        5.68      110.98    114.63 o 
  -2   2   1    18593.16    17403.71    951.06 o 
  -1   2   1     4141.34     4097.13    310.08 o 
   0   2   1    13654.58    12703.71    687.68 o 
   1   2   1      184.93      247.25     64.80 o 
   2   2   1    48700.48    47474.98   1251.00 o 
   3   2   1    13131.52    13143.56    356.92 o 
   4   2   1     1017.53     1108.35    111.43 o 
   5   2   1     2720.43     2604.51    157.21 o 
   6   2   1      155.10       77.41    190.76 o 
   7   2   1      238.33     -179.57    179.57 o 
   8   2   1      440.20      321.34    651.97 o 
  -5   3   1     3834.87     4209.07    405.26 o 
  -4   3   1     3132.92     3731.81    320.41 o 
  -3   3   1       97.44       91.06    169.63 o 
  -2   3   1      148.65       45.13    143.42 o 
  -1   3   1    10065.75    10284.77    590.68 o 
   0   3   1     1133.54     1167.07    147.65 o 
   1   3   1      239.11      276.00    102.49 o 
   2   3   1     3327.27     3533.11    156.93 o 
   3   3   1     1055.77     1000.22     98.77 o 
   4   3   1     3319.36     2906.55    210.44 o 
   5   3   1       27.48       20.04    108.10 o 
   6   3   1     5613.10     5512.94    324.48 o 
   7   3   1     1202.68     1070.81    287.27 o 
   8   3   1     1344.16     1114.54    530.69 o 
  -4   4   1     3271.62     3940.75    342.23 o 
  -3   4   1      220.24      420.68    150.74 o 
  -2   4   1    16683.88    15060.22    698.80 o 
  -1   4   1      570.69      489.02    203.40 o 
   0   4   1     2033.67     2023.51    272.01 o 
   1   4   1      184.28      404.61    212.28 o 
   2   4   1    10457.69     9949.99    676.23 o 
   3   4   1    14819.29    14430.25    652.17 o 
   4   4   1     3991.33     4025.31    246.82 o 
   5   4   1     6352.85     5976.47    284.64 o 
   6   4   1      559.09      498.99    181.11 o 
   7   4   1      693.23      503.85    240.62 o 
   8   4   1      117.80      -46.58    497.91 o 
  -3   5   1       47.55      292.45    435.23 o 
  -2   5   1      822.09      838.95    275.20 o 
  -1   5   1      589.35      529.10    333.05 o 
   0   5   1      507.70       34.59    270.46 o 
   1   5   1     3879.64     3904.77    268.74 o 
   2   5   1      150.13      303.86    153.34 o 
   3   5   1     1093.78      642.30    182.59 o 
   4   5   1      577.98      751.26    141.41 o 
   5   5   1      371.80      373.58    185.53 o 
   6   5   1    12399.90    11558.00    478.94 o 
   7   5   1       24.70      -80.20    256.57 o 
   8   5   1      188.07      -72.41    362.86 o 
  -2   6   1     1380.01     1584.87    470.60 o 
  -1   6   1     1166.68     1438.51    344.00 o 
   0   6   1      626.40      481.23    299.05 o 
   1   6   1     7395.74     8425.97    646.35 o 
   2   6   1      181.06      150.18    216.03 o 
   3   6   1    13157.64    11813.28   1046.97 o 
   4   6   1     6793.12     5693.48    609.68 o 
   5   6   1     2247.99     2409.93    236.12 o 
   6   6   1      464.33      529.91    288.93 o 
   7   6   1       42.19      337.04    322.97 o 
   8   6   1        3.39      369.27    393.74 o 
  -1   7   1       76.72     -449.65    498.16 o 
   0   7   1     1324.60     1277.00    404.32 o 
   1   7   1     1938.46     1302.26    356.44 o 
   2   7   1      142.63      453.63    221.84 o 
   3   7   1      733.38      522.76    198.76 o 
   4   7   1      740.18      614.04    295.04 o 
   5   7   1      839.14      815.98    206.71 o 
   6   7   1     1513.93     1468.46    324.44 o 
   7   7   1      846.95     1076.73    417.74 o 
   1   8   1     3527.77     3196.95    542.15 o 
   2   8   1        1.38      346.16    404.53 o 
   3   8   1     3549.05     4153.73    413.50 o 
   4   8   1     3366.29     3625.28    520.76 o 
   5   8   1     1016.33     1146.73    317.06 o 
   6   8   1       84.37      631.31    642.87 o 
  -6  -8   2       15.44      525.88    310.69 o 
  -5  -8   2      400.90      556.67    328.25 o 
  -4  -8   2     2251.45     2259.07    412.49 o 
  -3  -8   2      114.27      -47.49    310.70 o 
  -2  -8   2      512.84      369.40    240.58 o 
  -1  -8   2     1197.53     1261.44    467.32 o 
  -7  -7   2       33.57       59.24    311.41 o 
  -6  -7   2      361.08      243.94    298.29 o 
  -5  -7   2     4345.70     4306.52    583.99 o 
  -4  -7   2     3528.51     3449.81    301.17 o 
  -3  -7   2     2010.42     2749.27    359.01 o 
  -2  -7   2     4502.17     5023.38    520.37 o 
  -1  -7   2     3991.98     4755.90    431.39 o 
   0  -7   2      799.96      946.79    229.08 o 
   1  -7   2      848.22      -75.69    680.88 o 
  -8  -6   2       76.68      607.33    302.94 o 
  -7  -6   2     5134.68     4551.47    345.00 o 
  -6  -6   2      110.02      -84.71    289.52 o 
  -5  -6   2     2996.29     2916.49    210.32 o 
  -4  -6   2      452.33      259.86    215.10 o 
  -3  -6   2      122.72      -71.47    210.07 o 
  -2  -6   2     2024.90     1976.21    301.29 o 
  -1  -6   2      172.79      156.98    242.11 o 
   0  -6   2       28.66      487.68    281.34 o 
   1  -6   2      553.67      458.81    215.71 o 
   2  -6   2       30.07       30.65    368.43 o 
  -8  -5   2      137.85     -181.69    191.01 o 
  -7  -5   2       44.88      -85.42    205.69 o 
  -6  -5   2      612.45      606.89    216.02 o 
  -5  -5   2    17488.03    16927.06    610.23 o 
  -4  -5   2     8185.49     8068.59    368.90 o 
  -3  -5   2      991.26      737.31    198.20 o 
  -2  -5   2     1590.45     1608.27    241.90 o 
  -1  -5   2      530.58      565.27    187.63 o 
   0  -5   2      527.94      161.21    250.03 o 
   1  -5   2     1542.49     1516.88    242.43 o 
   2  -5   2     1204.93     1268.18    241.21 o 
   3  -5   2     5291.90     5310.53    628.84 o 
  -8  -4   2      721.78      854.31    323.76 o 
  -7  -4   2     4123.91     3680.10    401.77 o 
  -6  -4   2      337.24      164.32    183.95 o 
  -5  -4   2      378.65      661.03    241.90 o 
  -4  -4   2      710.35      762.95    166.10 o 
  -3  -4   2     5988.67     6008.53    296.56 o 
  -2  -4   2     1600.90     1913.63    203.90 o 
  -1  -4   2      230.52      235.32     49.24 o 
   0  -4   2     4008.56     3815.31    188.01 o 
   1  -4   2      401.41      399.04    260.51 o 
   2  -4   2      578.96      471.53    195.41 o 
   3  -4   2     2831.39     4140.52    545.75 o 
   4  -4   2     1185.88     1258.76    261.45 o 
  -8  -3   2      311.89      159.67    347.05 o 
  -7  -3   2     2785.05     2865.78    239.12 o 
  -6  -3   2      137.06      209.81    203.40 o 
  -5  -3   2     6744.93     6428.65    366.48 o 
  -4  -3   2     9210.17     9109.01    633.01 o 
  -3  -3   2     3051.76     2946.12    195.34 o 
  -2  -3   2      587.25      592.01    158.49 o 
  -1  -3   2    11562.07    12013.35    455.71 o 
   0  -3   2      590.64      687.10    153.07 o 
   1  -3   2     9138.40     9012.94    550.61 o 
   2  -3   2     3102.38     3174.59    195.49 o 
   3  -3   2     3939.62     4130.75    207.45 o 
   4  -3   2     3373.21     3681.27    317.11 o 
   5  -3   2      542.83      619.24    275.96 o 
  -8  -2   2      692.77     -331.15    442.59 o 
  -7  -2   2      141.74     -207.99    239.48 o 
  -6  -2   2     1104.81     1205.85    168.71 o 
  -5  -2   2     9073.99     8362.17    797.52 o 
  -4  -2   2     1899.43     2034.62    185.95 o 
  -3  -2   2     3551.86     3458.34    212.26 o 
  -2  -2   2       33.90     -116.23    116.23 o 
  -1  -2   2      592.58      711.11    161.05 o 
   0  -2   2     9567.87     9421.18    424.35 o 
   1  -2   2     7982.39     8673.67    435.54 o 
   2  -2   2      135.05       62.46    115.84 o 
   3  -2   2     2105.43     1954.77    266.00 o 
   4  -2   2      753.98      534.24    167.67 o 
   5  -2   2      367.57      123.45    185.42 o 
   6  -2   2     2268.09     2219.33    327.27 o 
  -7  -1   2      221.01       48.69    269.37 o 
  -6  -1   2      704.43      272.42    260.66 o 
  -5  -1   2      511.42      660.78    212.94 o 
  -4  -1   2     6778.48     6410.69    268.13 o 
  -3  -1   2    32733.78    31831.09   1605.13 o 
  -2  -1   2     3279.21     3483.26    154.87 o 
  -1  -1   2     1179.89     1207.65    110.51 o 
   0  -1   2     2368.39     2536.27    103.74 o 
   1  -1   2      149.40      200.95     50.73 o 
   2  -1   2      142.87      177.54     84.25 o 
   3  -1   2      279.92       83.60    100.25 o 
   4  -1   2     6372.51     6159.59    301.10 o 
   5  -1   2     3408.10     3452.24    327.84 o 
   6  -1   2      123.00      131.03    256.65 o 
   7  -1   2       80.84     -526.39    721.90 o 
  -7   0   2       13.77      149.11    255.75 o 
  -6   0   2     1881.45     2263.00    322.17 o 
  -5   0   2     2208.54     2475.03    260.88 o 
  -4   0   2      937.83      552.42    252.84 o 
  -3   0   2     5658.71     5192.30    497.75 o 
  -2   0   2     4530.06     4479.54    294.32 o 
  -1   0   2    10190.73    11058.10    289.10 o 
   0   0   2     2213.75     2162.83     58.42 o 
   1   0   2       21.26      139.81     56.75 o 
   2   0   2       31.62      183.10     60.50 o 
   3   0   2      192.29      319.86    112.60 o 
   4   0   2     3661.73     3467.40    155.67 o 
   5   0   2     4055.95     3696.72    359.90 o 
   6   0   2     6733.35     6092.25    569.50 o 
   7   0   2     3827.53     4105.22    447.43 o 
  -6   1   2     2364.59     2719.39    305.19 o 
  -5   1   2      300.70      350.56    240.69 o 
  -4   1   2    10391.75    10079.71    562.02 o 
  -3   1   2    10153.93    11008.60    360.33 o 
  -2   1   2       12.22       78.91    104.64 o 
  -1   1   2     4494.09     4601.48    246.22 o 
   0   1   2      981.96     1014.57    117.92 o 
   1   1   2      380.03      389.07     66.77 o 
   2   1   2      579.99      589.17    112.43 o 
   3   1   2      226.61      298.40    106.25 o 
   4   1   2     9282.98     9580.57    282.03 o 
   5   1   2     1523.31     1847.81    165.46 o 
   6   1   2     2849.11     2802.21    292.81 o 
   7   1   2     1043.24      644.76    306.99 o 
  -6   2   2       85.33     -311.84    311.84 o 
  -5   2   2      216.55     -155.45    260.84 o 
  -4   2   2     3260.98     2640.23    275.44 o 
  -3   2   2      681.41      452.28    133.70 o 
  -2   2   2     2063.33     2016.22    226.00 o 
  -1   2   2     1190.73     1467.12    284.31 o 
   0   2   2     3968.17     3514.96    443.82 o 
   1   2   2     3716.79     4165.87    245.98 o 
   2   2   2      141.77      268.12    103.70 o 
   3   2   2     1162.02     1062.35    105.12 o 
   4   2   2    21181.68    22103.65    566.31 o 
   5   2   2      430.04       20.35    182.09 o 
   6   2   2     2110.25     2587.46    358.45 o 
   7   2   2      738.96      794.99    262.28 o 
   8   2   2      534.73      -40.07    673.85 o 
  -5   3   2      236.62      237.99    302.30 o 
  -4   3   2     1379.77     1816.56    300.23 o 
  -3   3   2     4977.69     4843.92    382.87 o 
  -2   3   2     2525.25     2732.42    289.97 o 
  -1   3   2      376.42      866.95    196.79 o 
   0   3   2     3865.87     3694.78    251.25 o 
   1   3   2     1335.97     1177.96    141.65 o 
   2   3   2      759.17      606.99    107.65 o 
   3   3   2     2474.06     2622.52    142.70 o 
   4   3   2        9.31      -14.24    177.91 o 
   5   3   2     2867.28     2804.06    268.15 o 
   6   3   2     8705.42     8305.39    395.37 o 
   7   3   2      494.40       31.99    388.10 o 
   8   3   2       67.49      148.73    504.75 o 
  -4   4   2      472.53      556.90    221.23 o 
  -3   4   2      340.25      368.52    254.56 o 
  -2   4   2      994.75      805.46    225.86 o 
  -1   4   2      973.48     1206.43    221.04 o 
   0   4   2    16400.53    16459.30    960.08 o 
   1   4   2     1213.00     1027.11    153.25 o 
   2   4   2     3238.43     3309.20    270.81 o 
   3   4   2      188.91      -68.78    130.58 o 
   4   4   2     4621.55     5030.90    208.57 o 
   5   4   2     2409.78     2670.46    327.45 o 
   6   4   2     1659.33     1418.97    524.10 o 
   7   4   2     2152.36     1488.19    319.93 o 
   8   4   2     4479.20     3795.59    499.27 o 
  -3   5   2     4762.64     5093.61    558.85 o 
  -2   5   2     5267.08     5421.84    403.14 o 
  -1   5   2        9.01     -104.95    347.48 o 
   0   5   2        1.53      139.93    229.90 o 
   1   5   2     2545.50     2784.47    175.22 o 
   2   5   2     1054.91      854.40    253.84 o 
   3   5   2     2454.34     2247.12    320.58 o 
   4   5   2       14.69      203.71    171.72 o 
   5   5   2     1540.05     1373.16    279.97 o 
   6   5   2     3576.41     3142.86    365.72 o 
   7   5   2       16.51      112.61    262.03 o 
   8   5   2     3001.91     3381.35    612.54 o 
  -2   6   2     4968.40     4812.15   1164.86 o 
  -1   6   2       15.97      222.41    349.57 o 
   0   6   2     6552.34     6882.01    430.14 o 
   1   6   2     3158.17     2469.75    346.06 o 
   2   6   2      286.17      329.85    159.73 o 
   3   6   2     2774.15     2253.51    508.57 o 
   4   6   2       74.35       90.42    172.30 o 
   5   6   2    11226.95    12079.30    426.29 o 
   6   6   2     7524.02     7796.16    391.50 o 
   7   6   2     3429.78     2800.65    409.67 o 
   8   6   2      940.80      429.08    384.74 o 
  -1   7   2      748.82      860.55    495.37 o 
   0   7   2      201.13     -142.77    379.57 o 
   1   7   2       32.28      205.38    372.32 o 
   2   7   2        5.93      -84.97    303.27 o 
   3   7   2     1320.19     1055.51    295.54 o 
   4   7   2     1568.83     1564.50    262.48 o 
   5   7   2      790.75      768.39    234.77 o 
   6   7   2      194.67     -373.54    434.34 o 
   7   7   2      922.24      865.26    501.88 o 
   1   8   2     5368.41     5159.94    891.30 o 
   2   8   2     1834.94     1894.69    545.30 o 
   3   8   2     3777.90     4813.30    851.57 o 
   4   8   2      251.65      518.39    282.63 o 
   5   8   2     6699.53     7178.04    424.70 o 
   6   8   2     2089.16     1621.67    553.11 o 
  -6  -8   3     1680.48     1713.96    376.38 o 
  -5  -8   3      117.74      246.19    254.90 o 
  -4  -8   3     1918.95     1305.77    473.98 o 
  -3  -8   3       46.23       89.27    481.24 o 
  -2  -8   3     1385.14     1180.77    281.42 o 
  -7  -7   3     1620.40      963.85    355.95 o 
  -6  -7   3      653.79      201.09    384.73 o 
  -5  -7   3     1027.64      708.66    220.28 o 
  -4  -7   3     3081.65     3468.83    531.14 o 
  -3  -7   3     3203.95     3301.27    536.21 o 
  -2  -7   3      598.34      651.21    387.03 o 
  -1  -7   3      695.96      -10.45    397.06 o 
   0  -7   3     5101.52     6288.37    574.85 o 
   1  -7   3     1162.18      180.90    753.76 o 
  -8  -6   3     1040.91     1088.96    802.82 o 
  -7  -6   3     1071.66     1109.78    284.29 o 
  -6  -6   3     1194.53     1065.63    352.15 o 
  -5  -6   3       57.84       79.71    226.76 o 
  -4  -6   3       16.17      117.31    248.95 o 
  -3  -6   3     3910.95     3568.42    349.09 o 
  -2  -6   3     2105.21     1882.52    272.25 o 
  -1  -6   3       69.07       27.10    207.43 o 
   0  -6   3      938.12      334.77    487.05 o 
   1  -6   3      623.82      932.99    260.20 o 
   2  -6   3      105.08      271.77    248.64 o 
  -8  -5   3      924.37     1520.88    409.05 o 
  -7  -5   3      428.45      453.52    258.67 o 
  -6  -5   3      321.27      199.13    289.97 o 
  -5  -5   3      270.35      420.71    156.43 o 
  -4  -5   3     1931.22     1801.85    204.72 o 
  -3  -5   3    18066.74    18507.05    799.15 o 
  -2  -5   3    13213.83    13577.79    691.43 o 
  -1  -5   3     4817.47     5359.03    399.52 o 
   0  -5   3    13663.35    13178.80    480.59 o 
   1  -5   3      361.04      289.95    224.34 o 
   2  -5   3     1157.63     1368.30    303.38 o 
   3  -5   3      115.43       18.43    246.39 o 
  -8  -4   3      151.63     -139.61    398.25 o 
  -7  -4   3      153.04      -41.67    236.87 o 
  -6  -4   3      127.15      357.58    249.86 o 
  -5  -4   3     7471.44     5818.23    691.43 o 
  -4  -4   3      137.84      107.78    179.35 o 
  -3  -4   3     1739.24     1651.50    464.74 o 
  -2  -4   3      367.25      374.27    249.38 o 
  -1  -4   3       42.52      291.96    203.59 o 
   0  -4   3     3392.64     4559.81    562.68 o 
   1  -4   3        8.89      168.17    203.11 o 
   2  -4   3       55.77     -202.50    202.50 o 
   3  -4   3       52.20       86.10    166.68 o 
   4  -4   3     1035.22     1425.04    257.71 o 
  -8  -3   3      200.10      366.48    331.17 o 
  -7  -3   3     2040.26     1776.52    345.27 o 
  -6  -3   3     6025.07     5633.15    322.88 o 
  -5  -3   3     2859.60     2049.30    407.05 o 
  -4  -3   3     1419.50     1476.12    220.92 o 
  -3  -3   3    26081.39    26066.57    923.53 o 
  -2  -3   3    18067.76    18984.68    594.73 o 
  -1  -3   3      112.81      195.46    163.33 o 
   0  -3   3     6425.06     6194.25    318.11 o 
   1  -3   3     2325.76     2301.01    304.85 o 
   2  -3   3       61.76       -3.46    111.62 o 
   3  -3   3     6261.56     6089.05    322.91 o 
   4  -3   3     3308.77     3600.03    255.56 o 
   5  -3   3     4202.44     3820.93    403.29 o 
  -8  -2   3       86.92       82.15    576.38 o 
  -7  -2   3      236.59       42.26    307.72 o 
  -6  -2   3      665.44      569.52    183.83 o 
  -5  -2   3     3849.17     3597.19    362.43 o 
  -4  -2   3        7.77       20.58    143.29 o 
  -3  -2   3     1018.79     1102.71    144.94 o 
  -2  -2   3      334.20     -339.63    339.63 o 
  -1  -2   3     3955.01     3801.28    208.11 o 
   0  -2   3     1359.32     1058.84    111.93 o 
   1  -2   3      835.33      671.27    103.81 o 
   2  -2   3     7058.66     6920.36    278.85 o 
   3  -2   3     2851.88     2964.79    193.63 o 
   4  -2   3     1291.26     1028.78    188.72 o 
   5  -2   3     1930.12     1360.10    420.89 o 
   6  -2   3     1029.85      522.76    350.62 o 
  -7  -1   3     3496.92     4105.90    658.00 o 
  -6  -1   3     1256.73     1327.95    284.52 o 
  -5  -1   3       51.52     -135.72    181.09 o 
  -4  -1   3       12.19       97.08    135.22 o 
  -3  -1   3     2494.42     2745.55    229.02 o 
  -2  -1   3     3761.69     3435.57    169.30 o 
  -1  -1   3    45535.83    47488.99   1958.63 o 
   0  -1   3     8901.43     9560.55    197.09 o 
   1  -1   3    11372.06    11490.49    358.79 o 
   2  -1   3        4.96      -20.69    120.78 o 
   3  -1   3     1797.85     1946.98    128.60 o 
   4  -1   3     3806.40     3551.71    174.48 o 
   5  -1   3     1214.91     1229.79    228.92 o 
   6  -1   3     1979.44     1240.49    288.79 o 
  -7   0   3      912.77      428.32    305.07 o 
  -6   0   3      154.59      245.64    292.54 o 
  -5   0   3       75.72      307.25    221.91 o 
  -4   0   3     1418.97     1727.45    230.12 o 
  -3   0   3     8222.11     8343.24    456.34 o 
  -2   0   3      937.43      368.99    239.94 o 
  -1   0   3     4812.70     5064.47    180.24 o 
   0   0   3       42.19       36.64     49.53 o 
   1   0   3     6938.52     7570.94    364.19 o 
   2   0   3      848.41      784.03     76.65 o 
   3   0   3      127.56       63.88     88.95 o 
   4   0   3       13.87       20.30     58.92 o 
   5   0   3       93.99      262.00    178.93 o 
   6   0   3       89.56      225.29    153.32 o 
   7   0   3      711.88      377.80    316.45 o 
  -6   1   3       62.89       46.41    250.89 o 
  -5   1   3     3468.67     3643.47    354.56 o 
  -4   1   3     1011.34     1055.08    201.46 o 
  -3   1   3     3005.14     3161.94    197.30 o 
  -2   1   3    12280.30    12352.81    476.87 o 
  -1   1   3    16956.23    16699.94    476.32 o 
   0   1   3     3257.91     4256.10    490.22 o 
   1   1   3     1023.74     1077.79    133.36 o 
   2   1   3     3614.44     4202.21    377.62 o 
   3   1   3     2779.08     2800.05    229.99 o 
   4   1   3       68.97      127.45    127.50 o 
   5   1   3      223.62       70.90    156.91 o 
   6   1   3    10770.85    10256.45    621.22 o 
   7   1   3     1775.70     1161.36    592.04 o 
  -6   2   3      100.38      208.15    381.37 o 
  -5   2   3       51.01      311.32    283.88 o 
  -4   2   3     3605.13     4201.00    437.14 o 
  -3   2   3     3374.60     3009.19    411.58 o 
  -2   2   3       91.29      123.88    254.68 o 
  -1   2   3       46.28      -87.50    128.35 o 
   0   2   3     1962.04     1521.53    206.10 o 
   1   2   3      649.62      790.64    107.81 o 
   2   2   3       54.62      -65.90     65.90 o 
   3   2   3     3287.57     3410.92    127.51 o 
   4   2   3      257.65       77.57    193.39 o 
   5   2   3     5114.12     4675.16    273.40 o 
   6   2   3     3925.62     3831.59    210.74 o 
   7   2   3     2106.78     2346.33    451.09 o 
   8   2   3     1961.81     1838.20    619.08 o 
  -5   3   3     2666.43     2085.43    404.23 o 
  -4   3   3     2207.45     2557.41    255.36 o 
  -3   3   3      202.83       37.93    193.59 o 
  -2   3   3     3352.62     3066.44    253.10 o 
  -1   3   3     4811.26     5037.16    207.23 o 
   0   3   3     8250.98     8087.10    432.97 o 
   1   3   3     1464.55     1204.27    182.15 o 
   2   3   3    19628.61    19361.07    473.94 o 
   3   3   3      721.86      436.87    160.16 o 
   4   3   3     1631.37     1535.29    125.35 o 
   5   3   3       48.39      535.48    225.02 o 
   6   3   3     3902.95     4179.23    620.19 o 
   7   3   3      450.50      457.31    285.52 o 
   8   3   3     3273.31     3207.77    719.97 o 
  -4   4   3        9.80      478.26    400.54 o 
  -3   4   3      362.11      279.89    178.25 o 
  -2   4   3     1529.01     1476.18    216.20 o 
  -1   4   3      183.92      112.89    170.93 o 
   0   4   3     2153.96     2095.45    306.87 o 
   1   4   3        3.58       16.23    104.94 o 
   2   4   3     8002.56     7723.29    459.18 o 
   3   4   3     9897.28     9717.50    295.68 o 
   4   4   3     1481.79     1587.73    168.29 o 
   5   4   3      423.32      372.23    362.97 o 
   6   4   3     4255.40     4148.92    487.59 o 
   7   4   3     1764.13     2280.24    380.33 o 
   8   4   3        3.85     -123.81    454.85 o 
  -3   5   3       74.92     -529.83    529.83 o 
  -2   5   3     1281.61     1189.89    205.22 o 
  -1   5   3     5369.69     5448.73    365.70 o 
   0   5   3     7621.38     7889.63    452.77 o 
   1   5   3        4.83     -243.03    243.03 o 
   2   5   3     4424.19     4939.05    629.40 o 
   3   5   3      192.12       49.33    202.15 o 
   4   5   3     2750.00     2326.09    198.27 o 
   5   5   3      129.50      245.48    249.91 o 
   6   5   3        0.22      -14.39    267.46 o 
   7   5   3     1067.38     1175.59    301.23 o 
   8   5   3     6359.98     6791.17    686.43 o 
  -2   6   3       75.22      170.13    464.46 o 
  -1   6   3       83.04     -212.97    351.99 o 
   0   6   3     1226.56     1031.95    340.54 o 
   1   6   3       70.88      462.21    303.84 o 
   2   6   3     8849.14     7339.75    580.23 o 
   3   6   3     3921.19     3498.34    503.50 o 
   4   6   3      134.11     -160.87    160.87 o 
   5   6   3        5.47      315.22    323.14 o 
   6   6   3       92.78      126.64    216.43 o 
   7   6   3     1475.15      681.45    361.96 o 
   8   6   3     2527.43     1788.86    427.34 o 
  -1   7   3     3318.65     2597.97    969.41 o 
   0   7   3      793.15     1318.83    466.20 o 
   1   7   3       78.43       59.19    350.15 o 
   2   7   3     1063.04      902.46    318.93 o 
   3   7   3        7.97       20.44    236.74 o 
   4   7   3     2573.62     2784.31    351.46 o 
   5   7   3      169.25     -229.86    290.51 o 
   6   7   3        1.91     -238.30    238.30 o 
   7   7   3     1029.58      783.98    487.88 o 
   1   8   3       56.60     2352.18   1396.62 o 
   2   8   3     1263.43     1482.32    611.21 o 
   3   8   3     2505.21     2660.36    744.06 o 
   4   8   3     2827.39     2743.83    448.56 o 
   5   8   3      461.06      335.66    308.56 o 
   6   8   3      535.50      543.29    413.44 o 
  -6  -8   4     2082.16     2777.29    987.13 o 
  -5  -8   4        5.08      311.39    235.27 o 
  -4  -8   4     2514.29     1449.43    592.11 o 
  -3  -8   4      463.32      646.29    306.48 o 
  -2  -8   4     2753.70     2811.01    354.83 o 
  -7  -7   4      185.05     -102.15    388.75 o 
  -6  -7   4      138.82       95.01    168.04 o 
  -5  -7   4     3692.64     4428.73    428.80 o 
  -4  -7   4       76.49        0.13    277.53 o 
  -3  -7   4       52.69      -96.11    180.22 o 
  -2  -7   4     1115.59     1223.84    269.94 o 
  -1  -7   4     1892.13     2294.28    293.67 o 
   0  -7   4      528.36      407.29    397.90 o 
  -7  -6   4       83.28      316.06    314.18 o 
  -6  -6   4     3880.51     3944.62    367.94 o 
  -5  -6   4      998.97     1286.26    236.52 o 
  -4  -6   4     2102.18     2008.23    286.87 o 
  -3  -6   4      149.16      241.96    200.87 o 
  -2  -6   4        7.11       46.63    265.55 o 
  -1  -6   4     2721.48     2502.27    333.05 o 
   0  -6   4     3593.71     3107.70    338.06 o 
   1  -6   4       35.53     -250.15    250.15 o 
   2  -6   4      111.99      -46.75    287.61 o 
  -8  -5   4      447.75      563.34    408.16 o 
  -7  -5   4       98.39      215.93    282.79 o 
  -6  -5   4     5633.19     5669.89    376.52 o 
  -5  -5   4     3397.32     3855.29    371.54 o 
  -4  -5   4      201.81      379.88    185.14 o 
  -3  -5   4       15.63       21.11    229.00 o 
  -2  -5   4      564.87      585.11    220.57 o 
  -1  -5   4     4202.84     4399.17    243.41 o 
   0  -5   4     3906.62     3375.94    388.33 o 
   1  -5   4     1505.69     1561.74    282.06 o 
   2  -5   4    11824.85    12234.34    729.54 o 
   3  -5   4       46.22     -303.91    303.91 o 
  -8  -4   4     6767.85     7571.35    822.85 o 
  -7  -4   4       57.15     -157.74    242.61 o 
  -6  -4   4      343.44       44.39    312.62 o 
  -5  -4   4      270.30      -46.36    165.29 o 
  -4  -4   4      127.93      140.31    163.10 o 
  -3  -4   4     2537.47     2449.84    313.03 o 
  -2  -4   4      226.76       57.10    228.52 o 
  -1  -4   4     7572.45     7779.89    376.67 o 
   0  -4   4      223.66      308.47    111.85 o 
   1  -4   4      263.42      622.82    152.32 o 
   2  -4   4     3978.01     3897.81    300.75 o 
   3  -4   4      103.74      149.81    177.43 o 
   4  -4   4      427.83      805.48    259.87 o 
  -8  -3   4      999.18     1299.95    601.26 o 
  -7  -3   4      883.59      827.38    238.73 o 
  -6  -3   4     1101.24     1100.22    253.88 o 
  -5  -3   4     3733.11     3148.69    246.72 o 
  -4  -3   4     3236.48     2960.67    238.62 o 
  -3  -3   4      187.96      657.80    205.58 o 
  -2  -3   4     7609.03     8122.65    620.63 o 
  -1  -3   4    15912.13    15433.94    475.99 o 
   0  -3   4    14248.19    14277.22    347.55 o 
   1  -3   4      869.52     1106.46    253.27 o 
   2  -3   4    14815.18    13973.90    546.51 o 
   3  -3   4      427.51      517.02    144.26 o 
   4  -3   4      317.37      554.28    190.66 o 
   5  -3   4      954.84     1226.30    361.79 o 
  -7  -2   4     3701.81     3570.01    502.85 o 
  -6  -2   4      336.64      -62.75    168.71 o 
  -5  -2   4      949.02     1061.41    196.13 o 
  -4  -2   4      329.01      507.08    168.69 o 
  -3  -2   4     6175.69     6502.46    353.85 o 
  -2  -2   4     5034.68     5613.12    339.52 o 
  -1  -2   4      108.02     -103.69    103.69 o 
   0  -2   4       42.07     -145.95    145.95 o 
   1  -2   4    10373.30    10269.97    460.19 o 
   2  -2   4     1062.92     1177.80    137.89 o 
   3  -2   4      114.56      -13.96    164.24 o 
   4  -2   4     1052.69     1268.53    194.81 o 
   5  -2   4       43.09     -257.01    283.32 o 
   6  -2   4     2711.74     2750.07    445.35 o 
  -7  -1   4      177.35      446.85    308.54 o 
  -6  -1   4     2503.87     2629.60    312.01 o 
  -5  -1   4     6148.19     6138.49    338.40 o 
  -4  -1   4     7129.05     7023.32    263.15 o 
  -3  -1   4      492.12      235.79    138.41 o 
  -2  -1   4     5401.21     5207.16    207.42 o 
  -1  -1   4     6897.68     7662.73    414.95 o 
   0  -1   4    11239.01    11488.69    338.32 o 
   1  -1   4     1515.16     1475.70     62.21 o 
   2  -1   4     6108.98     5792.63    180.00 o 
   3  -1   4    14115.67    13740.73    546.28 o 
   4  -1   4      421.71      446.40    159.05 o 
   5  -1   4     4245.85     4359.14    310.51 o 
   6  -1   4     2043.90     1900.73    304.67 o 
  -7   0   4     8573.08     9130.67    528.85 o 
  -6   0   4      782.85      333.35    287.24 o 
  -5   0   4      178.51      491.22    255.39 o 
  -4   0   4     1665.89     1746.76    348.12 o 
  -3   0   4       72.70      157.38    229.05 o 
  -2   0   4     5472.62     5957.71    515.86 o 
  -1   0   4     2042.13     2368.69    150.73 o 
   0   0   4     7455.40     7871.66    381.99 o 
   1   0   4     8638.95     8949.19    498.33 o 
   2   0   4     2806.34     2673.26    154.57 o 
   3   0   4     5351.57     5217.15    192.24 o 
   4   0   4     4833.54     5293.48    525.49 o 
   5   0   4     1539.79     1401.59    155.05 o 
   6   0   4     1241.59     -307.67    786.27 o 
   7   0   4      421.96      331.63    388.51 o 
  -6   1   4      599.31      853.15    348.22 o 
  -5   1   4     2709.73     2569.54    427.23 o 
  -4   1   4     1988.60     1987.67    243.61 o 
  -3   1   4     4294.16     4484.90    248.92 o 
  -2   1   4      831.45      619.70    174.20 o 
  -1   1   4      480.11     -319.48    319.48 o 
   0   1   4     6054.51     7188.43    396.61 o 
   1   1   4    52772.88    51865.33   1111.99 o 
   2   1   4     2158.04     1738.47    165.46 o 
   3   1   4    22059.09    22377.37    933.95 o 
   4   1   4      186.67      -35.11    277.49 o 
   5   1   4      595.05      745.08    173.85 o 
   6   1   4      154.16     -240.01    350.58 o 
   7   1   4       19.40      320.05    532.63 o 
  -6   2   4     2058.05     1319.38    415.30 o 
  -5   2   4     1194.63     1056.28    343.74 o 
  -4   2   4      319.81      313.52    125.12 o 
  -3   2   4      121.68      -66.50    128.08 o 
  -2   2   4     4247.77     4010.61    482.38 o 
  -1   2   4     1313.50     1533.43    267.25 o 
   0   2   4    10570.17    10772.49    598.87 o 
   1   2   4      537.27      170.55    161.21 o 
   2   2   4     8632.10     8809.60    257.09 o 
   3   2   4    10880.14    10288.46    491.26 o 
   4   2   4      878.63      990.07    176.81 o 
   5   2   4      554.30      280.32    198.84 o 
   6   2   4        0.10     -121.64    122.38 o 
   7   2   4      668.51      583.31    143.42 o 
   8   2   4       61.37     -674.70    790.42 o 
  -5   3   4      221.79      852.31    545.70 o 
  -4   3   4     1127.93     1400.81    175.16 o 
  -3   3   4    11454.27    11699.92    651.77 o 
  -2   3   4     1885.92     1619.67    353.72 o 
  -1   3   4     9109.50     9753.11    645.29 o 
   0   3   4     4451.78     5022.69    376.79 o 
   1   3   4    22880.37    22204.62    727.69 o 
   2   3   4       35.74       39.77    139.19 o 
   3   3   4     1242.18     1320.90    114.71 o 
   4   3   4     9958.22    10050.67    561.57 o 
   5   3   4     1781.76     1605.61    198.69 o 
   6   3   4      276.31      367.81    114.02 o 
   7   3   4      381.04      401.65    186.46 o 
   8   3   4     5461.75     5236.70   1411.14 o 
  -4   4   4       42.89      148.71    324.60 o 
  -3   4   4      179.99      186.41    133.77 o 
  -2   4   4      369.57      345.23    192.54 o 
  -1   4   4      108.85     -218.53    218.53 o 
   0   4   4     2514.59     2321.31    268.43 o 
   1   4   4      557.18      556.47    217.62 o 
   2   4   4     5115.96     4637.11    351.50 o 
   3   4   4      235.08      574.83    137.35 o 
   4   4   4     1277.26     1069.39    162.90 o 
   5   4   4    10130.98    10115.66    384.53 o 
   6   4   4      620.75      551.10    359.40 o 
   7   4   4     4838.40     4951.32    395.45 o 
   8   4   4      303.66       94.06    396.06 o 
  -3   5   4     4262.95     4851.46    791.94 o 
  -2   5   4      537.94      580.76    402.13 o 
  -1   5   4        7.78      214.57    169.70 o 
   0   5   4      505.37      452.59    265.08 o 
   1   5   4     3316.11     3496.87    309.33 o 
   2   5   4     4299.70     4143.62    262.24 o 
   3   5   4     3058.35     3114.56    214.45 o 
   4   5   4     9162.09     9041.73    454.48 o 
   5   5   4     1180.96     1196.11    252.85 o 
   6   5   4      245.14      241.66    315.65 o 
   7   5   4      205.16      538.97    327.45 o 
   8   5   4       78.07      251.87    338.55 o 
  -2   6   4      263.21      397.88    443.71 o 
  -1   6   4      248.55      324.94    384.80 o 
   0   6   4     1032.91     1206.10    332.74 o 
   1   6   4     1208.77      975.57    292.94 o 
   2   6   4      151.74      299.90    134.73 o 
   3   6   4      174.16       53.65    182.46 o 
   4   6   4     6532.55     7025.68    306.03 o 
   5   6   4     5987.90     6065.59    324.47 o 
   6   6   4      242.08       -8.47    241.64 o 
   7   6   4      233.49      756.91    458.72 o 
   8   6   4       55.73     -274.19    612.18 o 
   0   7   4     1334.43     1235.66    434.50 o 
   1   7   4      730.58     1031.91    417.96 o 
   2   7   4     5545.40     4385.58    499.70 o 
   3   7   4      440.35      460.15    149.95 o 
   4   7   4      356.67      269.61    239.83 o 
   5   7   4        9.89     -149.27    194.26 o 
   6   7   4     1830.10     2202.80    760.99 o 
   7   7   4        5.12      352.04    456.42 o 
   2   8   4      311.96      122.45    469.42 o 
   3   8   4      663.31      649.67    372.22 o 
   4   8   4     1702.63     1707.71    569.97 o 
   5   8   4     1087.36     1043.90    318.95 o 
   6   8   4     1957.79     2069.61    710.88 o 
  -5  -8   5      482.59      331.20    387.61 o 
  -4  -8   5     1729.07     1705.48    348.51 o 
  -3  -8   5     1259.95      302.80    354.65 o 
  -2  -8   5     1816.98     1174.81    278.00 o 
  -7  -7   5       79.85      560.35    461.83 o 
  -6  -7   5     2595.32     3182.63    359.05 o 
  -5  -7   5     1530.07     2100.06    462.18 o 
  -4  -7   5      508.20      559.09    278.17 o 
  -3  -7   5     1874.90     2862.91    566.47 o 
  -2  -7   5      143.57      455.60    252.20 o 
  -1  -7   5      194.10      726.47    290.90 o 
   0  -7   5       21.55      414.23    382.01 o 
  -7  -6   5      821.94     1020.56    343.61 o 
  -6  -6   5     5847.72     6001.72    551.97 o 
  -5  -6   5       32.25       93.92    191.19 o 
  -4  -6   5     7353.91     8064.88    378.13 o 
  -3  -6   5      844.11      933.80    360.89 o 
  -2  -6   5      859.38     1064.19    199.02 o 
  -1  -6   5       60.61      -16.61    177.84 o 
   0  -6   5     1800.97     1426.37    291.17 o 
   1  -6   5     1402.29      628.98    309.58 o 
   2  -6   5     3187.87     3058.96    390.18 o 
  -7  -5   5      545.19      342.94    309.27 o 
  -6  -5   5     1119.87     1077.84    158.98 o 
  -5  -5   5      599.40      410.33    202.43 o 
  -4  -5   5     1557.70     1459.87    255.29 o 
  -3  -5   5     2805.43     3143.10    246.27 o 
  -2  -5   5       81.86      -24.94    247.69 o 
  -1  -5   5       91.57      115.30    179.30 o 
   0  -5   5       18.08      232.64    217.15 o 
   1  -5   5       71.84      138.70    203.69 o 
   2  -5   5      657.48      464.20    279.39 o 
   3  -5   5       80.54      430.98    254.78 o 
  -8  -4   5     1034.35      714.34    332.03 o 
  -7  -4   5     1582.76     1756.17    388.16 o 
  -6  -4   5     9354.86    10564.55    491.30 o 
  -5  -4   5       28.03       23.20    137.72 o 
  -4  -4   5     2797.16     3050.65    236.15 o 
  -3  -4   5      536.19      427.85    204.06 o 
  -2  -4   5      656.54      849.72    215.77 o 
  -1  -4   5      786.71      817.14    173.10 o 
   0  -4   5      374.16      322.13    143.03 o 
   1  -4   5     6165.11     6163.93    526.91 o 
   2  -4   5     6382.80     6931.02    484.91 o 
   3  -4   5      230.14      476.29    196.07 o 
   4  -4   5       96.80     -181.05    213.96 o 
  -7  -3   5       77.65       11.85    195.31 o 
  -6  -3   5      659.20      928.12    336.41 o 
  -5  -3   5     1485.34     1270.49    317.04 o 
  -4  -3   5     2477.57     2422.88    228.53 o 
  -3  -3   5     2157.36     2064.24    213.76 o 
  -2  -3   5       46.81      -92.60    151.85 o 
  -1  -3   5     4111.35     3949.67    220.41 o 
   0  -3   5     9444.84     9581.84    360.51 o 
   1  -3   5     2903.25     2741.81    161.97 o 
   2  -3   5     3766.94     3763.86    193.16 o 
   3  -3   5     1284.86     1104.24    235.63 o 
   4  -3   5     7029.10     7223.53    373.47 o 
   5  -3   5      232.50       96.12    245.78 o 
  -7  -2   5     1600.36     1858.29    384.36 o 
  -6  -2   5     7802.65     7606.77    464.08 o 
  -5  -2   5     1808.80     1787.14    287.88 o 
  -4  -2   5      680.05      811.50    164.25 o 
  -3  -2   5     5968.36     6461.45    319.36 o 
  -2  -2   5      893.69      809.35    170.66 o 
  -1  -2   5     4480.25     4866.35    392.71 o 
   0  -2   5      319.84      369.62    103.67 o 
   1  -2   5    10190.58     9935.93    535.41 o 
   2  -2   5     1357.73     1378.92    171.86 o 
   3  -2   5     2214.75     2169.95    151.43 o 
   4  -2   5     1597.30     1684.90    238.77 o 
   5  -2   5      133.59       75.70    292.81 o 
   6  -2   5      882.22      646.97    405.04 o 
  -7  -1   5      148.66      520.88    441.15 o 
  -6  -1   5      215.46      123.22    269.95 o 
  -5  -1   5     2779.92     2716.25    391.11 o 
  -4  -1   5        8.37      204.30    165.57 o 
  -3  -1   5     5491.17     5188.96    233.12 o 
  -2  -1   5    17960.52    17491.62    467.60 o 
  -1  -1   5       46.03       74.01     90.32 o 
   0  -1   5     3383.47     3239.39    109.31 o 
   1  -1   5     8429.97     8310.88    211.76 o 
   2  -1   5     6997.73     7106.22    214.00 o 
   3  -1   5       43.94      -90.61    113.82 o 
   4  -1   5     1062.47      949.61    167.35 o 
   5  -1   5     5095.77     5176.08    357.42 o 
   6  -1   5     1107.96     1073.81    325.49 o 
  -7   0   5      109.30     -220.13    415.12 o 
  -6   0   5     2225.21     2177.85    358.65 o 
  -5   0   5    12006.22    11988.52   1157.74 o 
  -4   0   5      393.82      338.60    197.60 o 
  -3   0   5    11481.61    11976.52    835.92 o 
  -2   0   5      426.17      232.32    136.90 o 
  -1   0   5      101.56     -134.96    134.96 o 
   0   0   5     1827.22     1732.98    147.72 o 
   1   0   5     2285.76     2005.19    205.45 o 
   2   0   5     1059.93      988.01    133.13 o 
   3   0   5    20783.89    21096.08    617.91 o 
   4   0   5     2140.72     2221.47    212.36 o 
   5   0   5      254.96       78.51    171.99 o 
   6   0   5      880.89      855.64    314.62 o 
   7   0   5       20.39      820.61    710.36 o 
  -6   1   5      248.66     -135.02    377.45 o 
  -5   1   5      503.13      540.06    277.61 o 
  -4   1   5     1220.87     1439.51    212.62 o 
  -3   1   5     9673.22     9881.72    864.18 o 
  -2   1   5    12589.25    13568.60    581.32 o 
  -1   1   5      207.92      402.11    178.95 o 
   0   1   5     4254.35     4150.03    212.94 o 
   1   1   5        4.42     -109.20    109.20 o 
   2   1   5     1131.84     1114.27    144.09 o 
   3   1   5    30548.33    29725.44    524.30 o 
   4   1   5     2911.53     3154.55    249.53 o 
   5   1   5    17112.50    17162.78    525.50 o 
   6   1   5     1128.43     1596.43    261.61 o 
   7   1   5      910.55      242.59    564.26 o 
  -5   2   5     8770.19     9792.58    481.84 o 
  -4   2   5      647.67      708.43    129.88 o 
  -3   2   5       19.11      -72.28    202.07 o 
  -2   2   5       34.97     -400.47    400.47 o 
  -1   2   5     2823.87     2831.59    495.52 o 
   0   2   5      310.46      239.45    130.08 o 
   1   2   5     1723.42     1747.74    157.67 o 
   2   2   5    10882.30    10787.04    294.15 o 
   3   2   5     5204.57     5182.99    330.13 o 
   4   2   5      229.83      255.31    188.56 o 
   5   2   5     2657.58     2475.22    248.03 o 
   6   2   5     1632.17     1388.70    248.73 o 
   7   2   5      312.37      127.70    254.85 o 
   8   2   5     1630.59      838.51    756.43 o 
  -5   3   5      601.43     -251.13    443.29 o 
  -4   3   5      642.09      757.46    189.11 o 
  -3   3   5     1049.23     1017.84    370.92 o 
  -2   3   5     3363.83     3441.23    219.05 o 
  -1   3   5    17149.50    17634.76    777.75 o 
   0   3   5      402.67      454.91    139.99 o 
   1   3   5    11803.89    11849.15    366.34 o 
   2   3   5     4014.78     3846.68    192.67 o 
   3   3   5    35269.61    34744.64    967.34 o 
   4   3   5      258.07      389.56    320.34 o 
   5   3   5     3101.70     2924.84    281.82 o 
   6   3   5     3294.10     3236.23    289.18 o 
   7   3   5      271.49      153.26    148.04 o 
   8   3   5      244.72      701.50    780.80 o 
  -4   4   5     3053.78     3156.34    691.31 o 
  -3   4   5     2551.92     3055.34    367.86 o 
  -2   4   5      657.81      412.23    286.71 o 
  -1   4   5      434.44      420.39    315.71 o 
   0   4   5     3021.15     3232.56    545.41 o 
   1   4   5     3004.13     3093.13    280.78 o 
   2   4   5     1823.74     2043.91    155.96 o 
   3   4   5      238.67      500.32    145.16 o 
   4   4   5       69.06      177.25    138.38 o 
   5   4   5     5555.35     4782.82    409.51 o 
   6   4   5      390.02      144.90    296.05 o 
   7   4   5     1279.33     1242.41    564.20 o 
   8   4   5      242.25      694.84    307.40 o 
  -3   5   5     1022.74       52.28    520.41 o 
  -2   5   5     1679.86     1436.34    267.61 o 
  -1   5   5    16861.02    17296.81    627.91 o 
   0   5   5        3.44     -215.08    290.27 o 
   1   5   5     2090.19     1778.92    326.41 o 
   2   5   5      510.02      474.77    125.35 o 
   3   5   5     6467.20     6117.81    508.49 o 
   4   5   5     3119.10     3002.06    232.75 o 
   5   5   5       37.07      148.87    211.55 o 
   6   5   5     7915.98     8583.22    629.45 o 
   7   5   5      648.61      549.93    352.51 o 
   8   5   5      678.93      758.93    550.21 o 
  -2   6   5        1.34      -74.55    627.05 o 
  -1   6   5      139.37     -352.69    352.69 o 
   0   6   5       90.38       57.46    637.26 o 
   1   6   5      802.33     1015.13    303.80 o 
   2   6   5      314.50      298.95    295.48 o 
   3   6   5     1184.59     1073.91    189.99 o 
   4   6   5     2158.96     2127.64    221.39 o 
   5   6   5        7.75     -100.57    148.55 o 
   6   6   5      636.28      573.79    254.76 o 
   7   6   5     5057.26     5545.21    533.89 o 
   8   6   5      220.06      -27.40    619.27 o 
   0   7   5     1145.68      960.52    568.86 o 
   1   7   5      160.41       -5.29    326.70 o 
   2   7   5     1181.53      653.62    372.67 o 
   3   7   5      507.03      293.52    197.25 o 
   4   7   5     5662.94     5770.84    505.82 o 
   5   7   5      129.42        4.76    210.00 o 
   6   7   5     2732.00     1794.06    407.69 o 
   7   7   5      175.29      -90.26   1151.55 o 
   2   8   5      359.73      741.22    493.32 o 
   3   8   5     1249.48      997.75    459.35 o 
   4   8   5      109.80      223.61    227.80 o 
   5   8   5       15.14      342.47    294.25 o 
   6   8   5      741.39      789.79    472.42 o 
  -4  -8   6      227.26     -202.71    550.89 o 
  -3  -8   6     3795.84     3692.35    298.74 o 
  -6  -7   6      452.78      157.65    280.94 o 
  -5  -7   6      627.66      594.98    285.43 o 
  -4  -7   6     1977.80     2382.42    320.28 o 
  -3  -7   6      984.07     1260.94    274.37 o 
  -2  -7   6      806.51      404.13    255.35 o 
  -1  -7   6      279.52      236.48    345.71 o 
   0  -7   6      392.42      517.39    331.09 o 
  -7  -6   6      192.99     -369.60    369.60 o 
  -6  -6   6       44.93      435.13    223.09 o 
  -5  -6   6      165.42      -10.95    303.39 o 
  -4  -6   6     2109.53     2062.95    251.27 o 
  -3  -6   6        9.52      -17.64    256.95 o 
  -2  -6   6     9493.35     9340.96    462.27 o 
  -1  -6   6     6576.22     7546.22    465.27 o 
   0  -6   6     1371.03     1253.86    224.66 o 
   1  -6   6       21.60      115.46    317.47 o 
  -7  -5   6       16.73     -148.89    282.86 o 
  -6  -5   6     1493.87     1524.55    242.13 o 
  -5  -5   6      217.38      355.21    219.88 o 
  -4  -5   6     6386.50     6475.98    351.35 o 
  -3  -5   6      708.01      713.54    224.93 o 
  -2  -5   6      371.73      325.12    257.92 o 
  -1  -5   6     1956.63     1771.47    303.33 o 
   0  -5   6       15.23       17.13    157.64 o 
   1  -5   6      195.11      334.34    164.80 o 
   2  -5   6      122.40       82.38    234.48 o 
   3  -5   6       11.06      259.54    258.52 o 
  -7  -4   6      663.59      467.40    403.20 o 
  -6  -4   6      936.90      674.94    242.00 o 
  -5  -4   6       11.45     -157.10    157.10 o 
  -4  -4   6    12100.93    12129.30    409.75 o 
  -3  -4   6      276.17      705.28    232.84 o 
  -2  -4   6     9642.45     8687.51    387.26 o 
  -1  -4   6     5296.22     5268.33    303.78 o 
   0  -4   6        0.80      -12.56    211.29 o 
   1  -4   6     1292.61     1273.21    157.84 o 
   2  -4   6      509.37      470.82    166.94 o 
   3  -4   6     2479.51     2677.98    279.76 o 
   4  -4   6     3743.43     3815.70    389.16 o 
  -7  -3   6       50.72      -78.97    175.80 o 
  -6  -3   6     3721.75     4136.76    293.11 o 
  -5  -3   6     2110.24     2209.43    292.45 o 
  -4  -3   6     2128.06     1670.03    268.66 o 
  -3  -3   6     4423.10     4002.70    248.18 o 
  -2  -3   6     3805.19     3897.94    241.58 o 
  -1  -3   6      206.48      546.36    178.71 o 
   0  -3   6        4.94      174.89    144.79 o 
   1  -3   6     5421.61     5002.26    261.96 o 
   2  -3   6      229.35      407.73    184.66 o 
   3  -3   6     1382.08     1541.71    201.21 o 
   4  -3   6      920.53     1011.62    277.35 o 
   5  -3   6      129.48      172.51    241.99 o 
  -7  -2   6       44.19      894.47    364.57 o 
  -6  -2   6     2528.19     3023.80    404.43 o 
  -5  -2   6      255.82      475.27    181.36 o 
  -4  -2   6     6676.50     6580.74    296.75 o 
  -3  -2   6       76.83      472.71    177.21 o 
  -2  -2   6       17.29       35.59    152.24 o 
  -1  -2   6    14352.30    14852.52    649.00 o 
   0  -2   6    16276.44    17302.16    610.17 o 
   1  -2   6      806.76      809.71    211.14 o 
   2  -2   6     4347.88     4621.69    295.62 o 
   3  -2   6     6934.43     6874.19    216.54 o 
   4  -2   6     4534.24     4517.21    353.18 o 
   5  -2   6     1408.91     1820.28    436.37 o 
   6  -2   6        0.51      -67.75    335.75 o 
  -7  -1   6      278.64      567.39    362.22 o 
  -6  -1   6        0.80      268.21    276.33 o 
  -5  -1   6       13.74      -45.36    244.45 o 
  -4  -1   6      211.10      264.15    166.86 o 
  -3  -1   6     9366.90     9457.58    333.01 o 
  -2  -1   6     5215.54     5245.28    201.05 o 
  -1  -1   6      303.89      587.33    141.95 o 
   0  -1   6     7620.98     8042.39    292.06 o 
   1  -1   6     3947.33     3985.03    197.27 o 
   2  -1   6     6275.47     6206.86    275.02 o 
   3  -1   6       83.94       94.78    140.42 o 
   4  -1   6     2522.99     2887.89    214.90 o 
   5  -1   6       42.83      420.79    233.25 o 
   6  -1   6     2704.20     3016.48    481.48 o 
  -6   0   6       56.00     -144.13    276.48 o 
  -5   0   6      535.67      482.25    192.14 o 
  -4   0   6     1192.46      937.16    218.62 o 
  -3   0   6    10629.71    10798.31    868.35 o 
  -2   0   6     4042.46     3944.93    231.85 o 
  -1   0   6    22948.22    23786.84    739.18 o 
   0   0   6    18874.33    20266.55    880.13 o 
   1   0   6      724.29      330.44    238.07 o 
   2   0   6        0.81      -48.17    131.95 o 
   3   0   6      691.04      667.07    168.39 o 
   4   0   6      286.97      134.74    164.81 o 
   5   0   6     7994.52     9421.39    675.55 o 
   6   0   6      227.05      -12.91    444.67 o 
   7   0   6     1965.75     1737.34    950.64 o 
  -6   1   6       73.17     -282.29    384.81 o 
  -5   1   6      379.11      697.99    289.98 o 
  -4   1   6       46.10       92.12    168.33 o 
  -3   1   6     4821.59     4338.21    264.54 o 
  -2   1   6      495.64      649.78    216.91 o 
  -1   1   6     9011.30     9059.30    377.57 o 
   0   1   6    28243.48    29408.07    601.66 o 
   1   1   6      935.79      790.01    137.95 o 
   2   1   6     2272.13     2045.34    272.46 o 
   3   1   6       28.17      187.12     97.96 o 
   4   1   6      157.82      248.65    150.87 o 
   5   1   6     3203.15     3401.89    231.01 o 
   6   1   6       11.40      165.45    244.17 o 
   7   1   6     5064.06     5636.31   1058.71 o 
  -5   2   6     2555.74     3207.90    386.06 o 
  -4   2   6      777.09      907.34    183.05 o 
  -3   2   6    14120.92    14250.39    495.36 o 
  -2   2   6      496.53      482.32    296.62 o 
  -1   2   6     4211.28     4346.12    568.01 o 
   0   2   6       65.66     -103.92    178.63 o 
   1   2   6     4394.50     4213.20    266.72 o 
   2   2   6     1208.07     1223.28    144.51 o 
   3   2   6       44.30      258.18    182.74 o 
   4   2   6      174.73      229.72    194.09 o 
   5   2   6     9111.57     8923.13    344.19 o 
   6   2   6       65.90      226.42    223.87 o 
   7   2   6      342.13      511.03    245.78 o 
   8   2   6       30.57     -379.81   1035.79 o 
  -5   3   6       86.26     -531.08    531.08 o 
  -4   3   6     1419.86     1683.36    250.06 o 
  -3   3   6       59.84      212.45    145.65 o 
  -2   3   6      710.46      712.09    134.34 o 
  -1   3   6    11671.33    10996.94    363.26 o 
   0   3   6     8552.17     8376.19    266.95 o 
   1   3   6    10569.62    10027.33    369.50 o 
   2   3   6       71.49      107.94     88.34 o 
   3   3   6     3200.96     3454.53    207.67 o 
   4   3   6       14.92      195.44    125.76 o 
   5   3   6    12151.51    12628.92    765.20 o 
   6   3   6        1.29     -109.37    237.08 o 
   7   3   6     6858.98     7017.05    589.47 o 
   8   3   6     1123.98      536.93    502.70 o 
  -4   4   6     1107.59      421.97    390.50 o 
  -3   4   6      780.98      607.41    196.47 o 
  -2   4   6     1746.26     1708.66    474.21 o 
  -1   4   6      185.08      489.50    367.43 o 
   0   4   6      123.21      228.67    307.04 o 
   1   4   6     4850.87     5047.31    730.03 o 
   2   4   6        9.71       16.31    145.89 o 
   3   4   6      287.10      154.23    117.48 o 
   4   4   6     2738.46     2710.93    225.48 o 
   5   4   6      574.87      630.26    192.07 o 
   6   4   6      102.12      -51.85    114.29 o 
   7   4   6     2114.43     3099.92    978.06 o 
   8   4   6      240.70      509.84    856.69 o 
  -3   5   6        7.45     -254.06    496.00 o 
  -2   5   6       10.94     -287.55    400.07 o 
  -1   5   6      148.99      426.17    318.56 o 
   0   5   6     1514.80     1897.68    329.74 o 
   1   5   6    15960.86    14042.00   1239.80 o 
   2   5   6      407.92      404.17    170.23 o 
   3   5   6     6611.32     6078.39    483.52 o 
   4   5   6      660.72      629.06    275.63 o 
   5   5   6     2974.02     2711.19    244.70 o 
   6   5   6       60.13      168.96    255.01 o 
   7   5   6      620.67      988.33    425.72 o 
   8   5   6     2503.39     2995.94    573.21 o 
  -1   6   6     1209.12     1498.65    510.80 o 
   0   6   6      303.36      379.94    308.47 o 
   1   6   6      176.28      146.55    211.39 o 
   2   6   6      233.07      224.92    305.51 o 
   3   6   6     1241.35     1246.25    207.74 o 
   4   6   6       14.03      -70.67    208.19 o 
   5   6   6      167.99      114.05    187.46 o 
   6   6   6     1001.58      899.90    400.24 o 
   7   6   6       63.12     -133.63    396.58 o 
   0   7   6     1154.23     1006.32    587.29 o 
   1   7   6    10573.34    10652.05    951.96 o 
   2   7   6      783.36      613.50    216.60 o 
   3   7   6        8.91       73.20    206.62 o 
   4   7   6     1023.12     1335.59    262.68 o 
   5   7   6      634.93      695.68    277.08 o 
   6   7   6     3017.46     3583.53    492.10 o 
   7   7   6      375.73      568.57    560.66 o 
   2   8   6      487.48      252.25    632.97 o 
   3   8   6       42.30       48.86    445.31 o 
   4   8   6      145.06      -91.60    398.75 o 
   5   8   6     1429.42     1063.85    345.10 o 
   6   8   6      520.94     -107.17    389.66 o 
  -6  -7   7     1039.37     1144.34    321.34 o 
  -5  -7   7       64.38       75.72    267.13 o 
  -4  -7   7     1402.33     1509.80    279.98 o 
  -3  -7   7      665.91      532.61    254.81 o 
  -2  -7   7      201.62      527.37    235.97 o 
  -1  -7   7      841.46      318.31    319.16 o 
  -7  -6   7     2088.60     3235.40    482.27 o 
  -6  -6   7      951.93      748.01    340.32 o 
  -5  -6   7     1593.74     1786.83    257.15 o 
  -4  -6   7       18.95       95.43    196.84 o 
  -3  -6   7     2200.21     2258.63    277.50 o 
  -2  -6   7       31.32      324.71    205.06 o 
  -1  -6   7     1271.93      997.08    193.76 o 
   0  -6   7     2851.79     3283.85    513.14 o 
   1  -6   7     3709.63     2928.17    830.44 o 
  -7  -5   7     1060.92      791.45    389.49 o 
  -6  -5   7       13.10     -192.43    192.43 o 
  -5  -5   7      147.64       66.00    210.79 o 
  -4  -5   7       91.47      240.31    216.81 o 
  -3  -5   7      797.04      940.95    243.74 o 
  -2  -5   7     8499.97     7498.32    467.08 o 
  -1  -5   7     2215.66     2257.73    245.86 o 
   0  -5   7     1776.46     1686.74    215.44 o 
   1  -5   7      448.43      300.92    211.34 o 
   2  -5   7      129.57      180.50    235.80 o 
   3  -5   7      931.21      405.71    436.94 o 
  -7  -4   7      800.47      411.31    385.64 o 
  -6  -4   7      724.52      845.82    269.82 o 
  -5  -4   7       93.53      204.61    247.81 o 
  -4  -4   7       72.56      177.99    213.11 o 
  -3  -4   7     3862.69     3559.75    257.33 o 
  -2  -4   7     4348.25     4151.66    245.58 o 
  -1  -4   7      771.62      721.91    105.53 o 
   0  -4   7    13152.70    11604.18    807.37 o 
   1  -4   7    11931.80    11300.95    699.05 o 
   2  -4   7      726.71      907.51    193.06 o 
   3  -4   7       22.82     -253.60    280.31 o 
   4  -4   7       80.05      469.55    405.19 o 
  -7  -3   7      435.96     -182.46    440.56 o 
  -6  -3   7     1905.87     1955.32    329.64 o 
  -5  -3   7       89.34      141.70    206.95 o 
  -4  -3   7     6821.24     7237.78    560.58 o 
  -3  -3   7     3390.24     3235.37    260.04 o 
  -2  -3   7     9382.89     9352.74    364.45 o 
  -1  -3   7     1680.59     2162.66    305.12 o 
   0  -3   7      332.39      279.53    209.78 o 
   1  -3   7       51.96       81.25    232.67 o 
   2  -3   7      182.18      130.87    189.03 o 
   3  -3   7      412.12      240.73    173.11 o 
   4  -3   7       12.70      127.77    177.45 o 
   5  -3   7     2095.66     1581.70    574.09 o 
  -7  -2   7      148.66      562.21    468.29 o 
  -6  -2   7     4049.49     4622.28    461.78 o 
  -5  -2   7     3491.02     4165.79    298.26 o 
  -4  -2   7     5036.86     4855.08    280.43 o 
  -3  -2   7     6090.87     6013.31    476.79 o 
  -2  -2   7    18316.70    18430.35    838.93 o 
  -1  -2   7     3445.82     3370.21    274.09 o 
   0  -2   7     6158.12     6152.29    243.47 o 
   1  -2   7    12453.70    14029.84    561.70 o 
   2  -2   7     3235.84     2774.64    222.51 o 
   3  -2   7       80.19       62.61    148.16 o 
   4  -2   7     4734.74     4457.22    391.60 o 
   5  -2   7     1116.28     1430.48    276.84 o 
  -7  -1   7       91.20      337.77    443.48 o 
  -6  -1   7     3293.12     2939.00    475.09 o 
  -5  -1   7      159.76      162.56    274.03 o 
  -4  -1   7       49.81       21.36    284.46 o 
  -3  -1   7      102.96      146.79    182.99 o 
  -2  -1   7     1848.65     2160.71    273.68 o 
  -1  -1   7    11035.37    11164.59    617.38 o 
   0  -1   7     6842.68     6574.72    190.64 o 
   1  -1   7      139.72      219.54     71.02 o 
   2  -1   7       17.98      138.65     48.31 o 
   3  -1   7     4162.35     4209.50    224.57 o 
   4  -1   7     4254.84     4027.39    499.69 o 
   5  -1   7     2508.85     2624.72    216.83 o 
   6  -1   7      909.35      854.63    295.25 o 
  -6   0   7     8672.90    10336.08    738.30 o 
  -5   0   7     1143.90     1126.12    371.69 o 
  -4   0   7     1968.13     1970.57    298.16 o 
  -3   0   7     1179.35     1040.66    215.83 o 
  -2   0   7     3888.35     3801.18    265.83 o 
  -1   0   7     1087.72      890.03    258.37 o 
   0   0   7     5430.43     5781.66    423.73 o 
   1   0   7     9561.08     9837.11    306.75 o 
   2   0   7    27547.38    26382.48    558.99 o 
   3   0   7       14.85      -79.27    129.88 o 
   4   0   7     1422.41     1338.39    195.42 o 
   5   0   7      474.42      417.22    279.07 o 
   6   0   7      379.77      584.81    267.04 o 
   7   0   7     1527.90      487.74    812.91 o 
  -6   1   7       38.07      -43.19    401.51 o 
  -5   1   7      868.60     1164.16    405.01 o 
  -4   1   7     1132.71     1067.43    252.22 o 
  -3   1   7       58.26      156.12    181.65 o 
  -2   1   7       27.98     -185.38    221.76 o 
  -1   1   7    18577.70    18341.25   1172.19 o 
   0   1   7      778.65      648.51    124.83 o 
   1   1   7      854.04      987.50    189.68 o 
   2   1   7     7876.88     7371.22    433.07 o 
   3   1   7     1530.87     1518.90    143.78 o 
   4   1   7     3179.26     2990.18    167.06 o 
   5   1   7     1556.92     1476.18    201.20 o 
   6   1   7       17.50       -9.67    202.98 o 
   7   1   7        4.84      629.75    469.01 o 
  -5   2   7      587.03      564.71    358.21 o 
  -4   2   7      943.25      903.54    336.69 o 
  -3   2   7      893.43      515.94    252.76 o 
  -2   2   7     1703.58     1850.35    251.89 o 
  -1   2   7     4284.08     4199.11    244.55 o 
   0   2   7    11214.14    11937.24    643.59 o 
   1   2   7    12525.63    12680.70    557.55 o 
   2   2   7     4235.94     4266.35    212.88 o 
   3   2   7     6317.73     5758.72    288.18 o 
   4   2   7      146.21      126.56    127.52 o 
   5   2   7       31.54      141.29    170.84 o 
   6   2   7      207.17      353.67    203.22 o 
   7   2   7     7087.33     6772.75    646.10 o 
  -4   3   7      184.92      539.77    227.16 o 
  -3   3   7      254.30      211.34    166.97 o 
  -2   3   7      891.64     1017.10    178.48 o 
  -1   3   7     1160.52     1103.37    185.88 o 
   0   3   7      924.92      974.05    185.01 o 
   1   3   7     3496.74     3616.68    233.91 o 
   2   3   7     1752.65     1522.62    161.05 o 
   3   3   7      706.99      714.41    151.92 o 
   4   3   7       78.11      228.32    189.55 o 
   5   3   7     1796.56     1557.22    236.54 o 
   6   3   7     3810.28     4329.86    321.95 o 
   7   3   7      843.72      878.58    308.77 o 
   8   3   7      273.27      745.94    562.60 o 
  -3   4   7     2506.32     2320.45    404.16 o 
  -2   4   7      133.84      227.80    219.75 o 
  -1   4   7     3664.49     3540.65    426.52 o 
   0   4   7     2420.41     2201.19    340.17 o 
   1   4   7      154.18      134.51    311.00 o 
   2   4   7       94.50      137.97    149.54 o 
   3   4   7     9899.89    10136.20    465.24 o 
   4   4   7      611.50      539.17    141.18 o 
   5   4   7     1529.38     1490.03    197.67 o 
   6   4   7      380.01      253.92    272.61 o 
   7   4   7     1370.48      936.88    311.33 o 
   8   4   7       42.73      343.29    747.54 o 
  -2   5   7      214.12     1277.32    437.13 o 
  -1   5   7       97.82      357.85    359.69 o 
   0   5   7     2219.29     1514.01    399.32 o 
   1   5   7     1353.78      625.94    332.64 o 
   2   5   7      821.48      791.33    108.88 o 
   3   5   7     6260.65     6236.70    411.31 o 
   4   5   7     1566.93     1565.18    239.60 o 
   5   5   7     4906.00     4967.51    392.61 o 
   6   5   7      579.81      441.59    226.94 o 
   7   5   7     1569.00     1255.50    455.71 o 
   8   5   7        5.53      411.84    895.99 o 
  -1   6   7       67.84     -225.67    571.32 o 
   0   6   7     1544.41      853.52    353.67 o 
   1   6   7     2596.92     2512.57    387.38 o 
   2   6   7      476.15      529.55    248.45 o 
   3   6   7     5858.09     6906.16    686.99 o 
   4   6   7       33.39      211.11    193.55 o 
   5   6   7     1215.84     1044.53    248.17 o 
   6   6   7       30.36      104.49    338.22 o 
   7   6   7       65.04      444.18    494.79 o 
   0   7   7      203.83     1981.81   1298.44 o 
   1   7   7      212.30       87.94    428.73 o 
   2   7   7     1242.84     1570.51    296.96 o 
   3   7   7     7726.79     8915.76    952.03 o 
   4   7   7      210.99      335.08    243.75 o 
   5   7   7     1022.73      900.81    340.03 o 
   6   7   7      749.14      674.58    271.05 o 
   7   7   7       29.36    -1116.41   1116.41 o 
   3   8   7      139.65      280.26    533.96 o 
   4   8   7      327.30      200.50    469.71 o 
   5   8   7     2157.84     2617.06    461.59 o 
  -5  -7   8     2348.01     2976.58    458.32 o 
  -4  -7   8      128.24      796.01    298.13 o 
  -3  -7   8      432.71      186.69    209.75 o 
  -2  -7   8      915.42      945.32    291.64 o 
  -1  -7   8     3184.13     3418.06   1354.72 o 
  -6  -6   8        1.38     -238.56    238.56 o 
  -5  -6   8       84.43      -52.17    279.70 o 
  -4  -6   8     1151.50     1782.46    287.77 o 
  -3  -6   8     1639.79     1150.31    378.07 o 
  -2  -6   8      159.07      194.80    169.20 o 
  -1  -6   8      536.48      352.23    249.10 o 
   0  -6   8       14.32       73.41    267.99 o 
   1  -6   8     2921.35     2174.04    671.71 o 
  -7  -5   8     1695.97     1188.66    389.88 o 
  -6  -5   8     2238.26     2709.60    315.04 o 
  -5  -5   8     5403.78     5429.58    366.75 o 
  -4  -5   8      360.27      531.69    229.68 o 
  -3  -5   8      107.66      271.61    178.34 o 
  -2  -5   8     2008.31     1421.42    241.24 o 
  -1  -5   8       63.29      140.69    102.20 o 
   0  -5   8      805.13      602.87    228.30 o 
   1  -5   8     2284.55     2212.10    342.62 o 
   2  -5   8     1285.70     1624.14    199.30 o 
  -7  -4   8        4.04      112.24    452.79 o 
  -6  -4   8      264.86      473.74    300.77 o 
  -5  -4   8     3341.25     3594.43    312.33 o 
  -4  -4   8     1577.50     1460.27    245.11 o 
  -3  -4   8     2691.43     2571.58    248.13 o 
  -2  -4   8       63.09       33.76    155.60 o 
  -1  -4   8      123.77      423.05    227.62 o 
   0  -4   8     2732.53     3141.05    559.07 o 
   1  -4   8       14.64       60.17    206.81 o 
   2  -4   8     5529.34     5260.54    480.46 o 
   3  -4   8     5541.31     5423.38    511.11 o 
  -7  -3   8     3110.39     3140.92    575.15 o 
  -6  -3   8     1242.07     1405.67    317.83 o 
  -5  -3   8     1313.24     1294.95    254.74 o 
  -4  -3   8     1221.94      837.48    261.53 o 
  -3  -3   8     1234.73     1433.38    211.07 o 
  -2  -3   8      336.48      268.96    176.34 o 
  -1  -3   8      195.27      392.21    203.70 o 
   0  -3   8    11675.66    12305.88    652.68 o 
   1  -3   8      880.15      737.86    160.02 o 
   2  -3   8      499.39      318.80    252.92 o 
   3  -3   8        8.69      132.33    184.63 o 
   4  -3   8      230.51      296.34    244.94 o 
  -7  -2   8      166.73     -267.74    666.93 o 
  -6  -2   8     2085.85     2044.90    313.52 o 
  -5  -2   8     1563.71     1740.45    229.00 o 
  -4  -2   8     2695.43     2624.91    243.01 o 
  -3  -2   8     1166.57     1112.84    191.63 o 
  -2  -2   8     2270.56     2387.42    221.86 o 
  -1  -2   8     4608.78     5090.56    297.48 o 
   0  -2   8    10674.97    11257.13    847.10 o 
   1  -2   8     1888.57     2026.76    293.29 o 
   2  -2   8     6819.74     7358.86    324.92 o 
   3  -2   8     8840.59     8924.53    309.58 o 
   4  -2   8      174.23      237.66    164.17 o 
   5  -2   8        3.75      -15.43    250.02 o 
  -6  -1   8     1434.84     1047.02    340.26 o 
  -5  -1   8      278.47      317.51    254.12 o 
  -4  -1   8     8524.90     8924.07    358.23 o 
  -3  -1   8      887.23      658.48    178.74 o 
  -2  -1   8     1503.66     1882.25    191.21 o 
  -1  -1   8     2486.45     2551.00    345.91 o 
   0  -1   8     4713.63     4783.90    211.28 o 
   1  -1   8       34.22      273.82    217.48 o 
   2  -1   8     1606.82     1736.72    289.30 o 
   3  -1   8       59.61      169.81    111.62 o 
   4  -1   8     1679.61     1679.69    205.57 o 
   5  -1   8        2.35      476.96    316.29 o 
   6  -1   8     1772.56     1615.46    653.08 o 
  -6   0   8      184.71       39.42    368.76 o 
  -5   0   8      352.81      399.70    249.59 o 
  -4   0   8     7267.96     7555.04    351.69 o 
  -3   0   8     7156.83     6796.00    355.60 o 
  -2   0   8     4440.84     4426.19    360.64 o 
  -1   0   8     5924.45     5644.36    307.70 o 
   0   0   8     2287.43     2225.75    303.10 o 
   1   0   8     1392.51     1214.60    232.57 o 
   2   0   8      291.21      283.02    134.18 o 
   3   0   8    13025.58    12981.07    392.50 o 
   4   0   8     8510.73     9032.66    386.18 o 
   5   0   8       64.24     -222.04    228.97 o 
   6   0   8     3216.04     3814.70    325.85 o 
  -5   1   8      102.39       43.59    239.18 o 
  -4   1   8     1695.85     1703.16    332.20 o 
  -3   1   8      253.73      102.96    311.24 o 
  -2   1   8      654.20      725.92    212.09 o 
  -1   1   8       27.46      315.55    213.36 o 
   0   1   8      264.92      201.46    173.52 o 
   1   1   8     5231.93     5291.72    244.64 o 
   2   1   8     3444.50     3160.11    222.13 o 
   3   1   8     4461.89     4555.90    192.10 o 
   4   1   8      152.21      260.00    138.19 o 
   5   1   8      329.28      410.85    224.19 o 
   6   1   8     5056.92     5543.81    572.81 o 
   7   1   8     3443.29     2292.10    452.27 o 
  -5   2   8      206.87      427.38    567.18 o 
  -4   2   8     6877.06     8370.59    770.47 o 
  -3   2   8     2339.89     2695.61    314.54 o 
  -2   2   8     1610.51     1308.73    417.37 o 
  -1   2   8     2395.77     2311.38    209.93 o 
   0   2   8      287.49      263.39    231.95 o 
   1   2   8     2598.75     2254.76    287.56 o 
   2   2   8     7387.92     7824.95    329.65 o 
   3   2   8    10781.76    10729.41    399.03 o 
   4   2   8     6520.91     6282.28    221.37 o 
   5   2   8      508.55      470.07    165.42 o 
   6   2   8       75.14       96.30    219.97 o 
   7   2   8       61.22      529.60    274.22 o 
  -4   3   8       63.73      374.87    686.96 o 
  -3   3   8     3958.31     4046.10    297.57 o 
  -2   3   8     1977.06     1866.46    277.09 o 
  -1   3   8     1916.42     1739.21    215.13 o 
   0   3   8      123.04      -95.27    171.66 o 
   1   3   8    10696.16    10365.94    390.95 o 
   2   3   8     1182.41     1244.54    189.36 o 
   3   3   8      328.20      177.44    129.44 o 
   4   3   8     3266.67     3090.40    248.67 o 
   5   3   8      400.41      228.87    201.39 o 
   6   3   8      433.35      656.65    223.54 o 
   7   3   8      862.30     1130.10    390.59 o 
  -3   4   8     2219.34     1833.71    584.77 o 
  -2   4   8     5533.14     6736.39    712.54 o 
  -1   4   8     1680.67     2190.60    401.42 o 
   0   4   8     2995.78     3435.20    399.15 o 
   1   4   8     1854.66     1822.64    273.16 o 
   2   4   8     1907.52     1987.81    184.08 o 
   3   4   8      596.76      531.26    166.41 o 
   4   4   8     2456.10     2486.37    183.48 o 
   5   4   8    11596.83    12770.09    957.29 o 
   6   4   8     1562.95     1743.36    274.23 o 
   7   4   8     1077.73     1499.29    394.88 o 
  -2   5   8      495.11     -212.85    728.45 o 
  -1   5   8      139.37      695.72    576.71 o 
   0   5   8      450.87      375.06    375.32 o 
   1   5   8       80.59     -134.63    599.38 o 
   2   5   8     1284.42      797.19    348.60 o 
   3   5   8     2537.39     2731.42    255.12 o 
   4   5   8      184.46       83.40    168.00 o 
   5   5   8       54.59     -163.22    163.22 o 
   6   5   8     1124.62     1413.42    244.02 o 
   7   5   8     2405.90     2529.96    599.50 o 
  -1   6   8      611.98      674.74    644.88 o 
   0   6   8      120.53      224.43    348.41 o 
   1   6   8      324.79      466.49    325.65 o 
   2   6   8     1339.52     1347.79    407.31 o 
   3   6   8     2046.92     1765.59    238.16 o 
   4   6   8      626.87      631.97    243.21 o 
   5   6   8    11674.57    12942.57    492.27 o 
   6   6   8     1068.08      955.06    352.65 o 
   7   6   8       81.18     -336.81    383.26 o 
   1   7   8       29.69     -147.69    565.96 o 
   2   7   8     2042.03     2159.88    517.14 o 
   3   7   8      176.26     -115.80    280.85 o 
   4   7   8      495.09      553.19    303.61 o 
   5   7   8     2682.46     3504.15    425.99 o 
   6   7   8     2189.84     2280.08    377.08 o 
  -5  -7   9     1164.54      -42.76    462.94 o 
  -4  -7   9     1878.09     1233.20    265.28 o 
  -3  -7   9     1137.00     1200.51    270.80 o 
  -2  -7   9      661.35      690.51    526.11 o 
  -6  -6   9     1081.13     1330.08    262.86 o 
  -5  -6   9     3336.58     3244.77    351.23 o 
  -4  -6   9      424.73      519.77    287.95 o 
  -3  -6   9     1434.78     1634.03    382.71 o 
  -2  -6   9     1402.73     1163.76    188.54 o 
  -1  -6   9       67.71       11.48    384.68 o 
   0  -6   9      907.16      554.39    268.38 o 
   1  -6   9       20.17      651.26   1009.42 o 
  -6  -5   9      415.42      791.99    301.94 o 
  -5  -5   9      482.07      802.30    336.79 o 
  -4  -5   9     1030.20     1091.42    272.98 o 
  -3  -5   9    10361.63    11230.37    653.58 o 
  -2  -5   9      589.10      675.18    194.61 o 
  -1  -5   9     1491.32     1478.56    274.29 o 
   0  -5   9      103.90      336.59    443.39 o 
   1  -5   9      155.06      126.94    306.09 o 
   2  -5   9     1073.80     1583.49    699.29 o 
  -7  -4   9      978.93     1084.47    568.20 o 
  -6  -4   9     3479.28     4203.82    358.27 o 
  -5  -4   9     2600.86     2722.15    315.24 o 
  -4  -4   9      445.58      861.69    264.95 o 
  -3  -4   9     1174.25     1135.40    215.47 o 
  -2  -4   9     1107.73     1012.01    231.41 o 
  -1  -4   9     1744.52     1783.22    264.76 o 
   0  -4   9      606.32      300.58    306.48 o 
   1  -4   9       36.87     -224.14    224.14 o 
   2  -4   9       40.42     -140.58    345.90 o 
   3  -4   9       20.33      283.22    349.35 o 
  -7  -3   9      560.01     1182.91    566.61 o 
  -6  -3   9     1759.44     1849.78    339.54 o 
  -5  -3   9     4937.39     5055.98    392.87 o 
  -4  -3   9     4212.28     4240.75    342.75 o 
  -3  -3   9     5444.57     5029.70    313.33 o 
  -2  -3   9     1109.13     1008.95    185.46 o 
  -1  -3   9      101.56      212.11    259.17 o 
   0  -3   9      341.87      562.18    266.87 o 
   1  -3   9     1257.14     1071.64    295.86 o 
   2  -3   9     2976.23     2800.33    282.05 o 
   3  -3   9      569.13      306.97    263.95 o 
   4  -3   9     1022.38      784.88    461.10 o 
  -6  -2   9     1545.65     1547.59    397.94 o 
  -5  -2   9       33.88      -42.70    219.27 o 
  -4  -2   9     2104.42     2272.63    242.74 o 
  -3  -2   9     3837.44     3728.31    262.25 o 
  -2  -2   9     1529.21     1444.75    195.67 o 
  -1  -2   9      534.97      716.18    206.79 o 
   0  -2   9      636.62      921.42    181.50 o 
   1  -2   9     6124.51     5827.04    504.45 o 
   2  -2   9      996.63     1319.46    333.41 o 
   3  -2   9     2047.75     2016.99    185.58 o 
   4  -2   9     5033.08     5476.70    385.18 o 
   5  -2   9     6904.01     6786.57    622.03 o 
  -6  -1   9     1977.78     2505.52    496.72 o 
  -5  -1   9     2677.18     2533.76    344.20 o 
  -4  -1   9       88.17       92.11    224.69 o 
  -3  -1   9      302.33      176.39    167.84 o 
  -2  -1   9     2010.65     2133.66    227.62 o 
  -1  -1   9     3306.57     3843.43    269.29 o 
   0  -1   9     2220.75     2300.23    183.19 o 
   1  -1   9      261.86      640.96    285.60 o 
   2  -1   9      934.08     1020.60    139.26 o 
   3  -1   9      271.14      221.06    200.14 o 
   4  -1   9       44.79       69.00    178.31 o 
   5  -1   9      341.75      119.39    246.71 o 
   6  -1   9     1267.90     1857.14    623.57 o 
  -6   0   9      129.32      446.22    341.91 o 
  -5   0   9       55.73      274.44    274.24 o 
  -4   0   9     3938.98     3258.29    329.07 o 
  -3   0   9      393.09      270.85    219.71 o 
  -2   0   9     5738.99     5308.87    379.23 o 
  -1   0   9     4294.53     3937.51    281.58 o 
   0   0   9     4828.89     4717.08    427.52 o 
   1   0   9     5711.17     6349.59    314.31 o 
   2   0   9     6079.14     5965.21    291.57 o 
   3   0   9      194.23      179.84     93.09 o 
   4   0   9     3057.73     2983.93    191.34 o 
   5   0   9     3000.95     3246.93    246.99 o 
   6   0   9      709.55      490.43    243.94 o 
  -5   1   9     1036.20     1574.22    303.34 o 
  -4   1   9     3016.44     3406.16    401.87 o 
  -3   1   9      105.83      568.57    209.91 o 
  -2   1   9     8648.11     8175.13    397.74 o 
  -1   1   9       49.43      156.84    197.80 o 
   0   1   9      780.11     1075.56    358.14 o 
   1   1   9      422.55      556.94    177.63 o 
   2   1   9       51.84      -81.59    162.72 o 
   3   1   9       65.91     -187.23    196.79 o 
   4   1   9     3516.72     3503.39    198.77 o 
   5   1   9     1170.37     1442.57    200.62 o 
   6   1   9      411.99      486.62    252.84 o 
   7   1   9       31.10     -538.20    538.20 o 
  -5   2   9     1736.14     1243.96    760.19 o 
  -4   2   9      333.04      131.99    233.10 o 
  -3   2   9      384.74      481.55    420.64 o 
  -2   2   9    10168.33    10312.34    788.32 o 
  -1   2   9     1096.01     1226.33    174.07 o 
   0   2   9      290.41      203.72    156.14 o 
   1   2   9     4785.19     4503.00    699.57 o 
   2   2   9       68.12      -46.24    405.06 o 
   3   2   9      341.94      221.42    158.07 o 
   4   2   9      970.28      849.37    147.67 o 
   5   2   9     4264.41     4556.66    382.57 o 
   6   2   9    13458.74    14332.81    857.32 o 
   7   2   9       17.82     -302.64    356.32 o 
  -4   3   9     2927.17     2472.91   1056.43 o 
  -3   3   9      211.52       69.63    200.87 o 
  -2   3   9      937.09      518.62    222.42 o 
  -1   3   9     1421.95     1144.68    206.78 o 
   0   3   9     3790.15     3910.14    440.75 o 
   1   3   9     1044.59     1097.16    270.41 o 
   2   3   9     1262.46     1566.93    212.18 o 
   3   3   9     4189.80     3860.19    347.19 o 
   4   3   9      860.06      883.92    219.50 o 
   5   3   9     1471.40     1338.44    153.41 o 
   6   3   9      186.34       53.79    216.61 o 
   7   3   9      425.57      905.51    314.32 o 
  -3   4   9       17.47      472.27    465.83 o 
  -2   4   9     1388.33     1629.74    233.71 o 
  -1   4   9     2824.28     2890.41    239.11 o 
   0   4   9     3663.78     3000.51    255.30 o 
   1   4   9     2997.10     2763.08    263.65 o 
   2   4   9    11122.88    10561.12    594.96 o 
   3   4   9     1195.70     1191.24    198.33 o 
   4   4   9     5011.87     5350.77    239.25 o 
   5   4   9     5025.72     5536.22    544.81 o 
   6   4   9     5234.69     5533.01    366.30 o 
   7   4   9     1053.59     1616.78    347.13 o 
  -2   5   9      170.71      164.93    521.25 o 
  -1   5   9     3613.96     3580.62    616.47 o 
   0   5   9     2633.79     3259.26    535.09 o 
   1   5   9     1950.52     2166.10    388.73 o 
   2   5   9      415.21      247.29    261.85 o 
   3   5   9     1300.48     1295.45    182.38 o 
   4   5   9      131.48      255.21    177.03 o 
   5   5   9       81.72       74.92    245.10 o 
   6   5   9       50.43      136.60    423.71 o 
   7   5   9       29.84      270.49    559.82 o 
   0   6   9     8472.35     7955.65    657.49 o 
   1   6   9     2529.14     2648.06    411.90 o 
   2   6   9     2743.92     2648.63    502.01 o 
   3   6   9      160.01     -207.82    207.82 o 
   4   6   9      810.71      718.93    263.67 o 
   5   6   9       64.93     -146.30    146.30 o 
   6   6   9      157.30     -234.45    234.45 o 
   7   6   9     7710.29     7861.91    700.53 o 
   1   7   9      314.11      655.04    605.87 o 
   2   7   9      541.05     -295.09    525.48 o 
   3   7   9        2.96      161.34    277.42 o 
   4   7   9     1440.79     2208.73    349.54 o 
   5   7   9      281.08     1086.27    310.08 o 
   6   7   9      142.75      171.60    477.51 o 
  -3  -7  10      375.90     1832.45    818.03 o 
  -5  -6  10      984.48      123.84    349.55 o 
  -4  -6  10     2844.66     3100.57    388.51 o 
  -3  -6  10      748.70      920.72    273.69 o 
  -2  -6  10       18.72      -18.79    303.04 o 
  -1  -6  10     3544.61     4865.64   1308.08 o 
   0  -6  10      217.87      511.29    446.83 o 
  -6  -5  10     3639.07     4415.59    448.91 o 
  -5  -5  10      282.78      507.28    338.51 o 
  -4  -5  10      208.61      467.11    261.76 o 
  -3  -5  10      200.39      316.25    235.69 o 
  -2  -5  10     1753.62     1955.23    296.71 o 
  -1  -5  10     8846.24     8946.27    424.89 o 
   0  -5  10     2214.95     2114.30    413.80 o 
   1  -5  10     3789.90     4283.86    529.14 o 
   2  -5  10      377.93      786.07    436.36 o 
  -6  -4  10      311.71      -41.79    327.84 o 
  -5  -4  10      178.99      -50.18    315.32 o 
  -4  -4  10     2407.63     2848.28    367.74 o 
  -3  -4  10     4473.20     4817.02    355.72 o 
  -2  -4  10      208.54      190.68    133.54 o 
  -1  -4  10      792.13      596.05    201.36 o 
   0  -4  10      653.62      392.24    286.52 o 
   1  -4  10      626.26      492.66    457.21 o 
   2  -4  10     3711.89     4520.78    474.98 o 
   3  -4  10      189.01      585.98    337.83 o 
  -6  -3  10       29.49     -100.72    335.32 o 
  -5  -3  10      343.73      218.94    291.26 o 
  -4  -3  10       14.73     -287.64    287.64 o 
  -3  -3  10     6860.47     6760.08    427.47 o 
  -2  -3  10     1315.26     1428.92    219.20 o 
  -1  -3  10     9559.12     9968.84    568.25 o 
   0  -3  10     2071.43     2246.93    320.23 o 
   1  -3  10      450.30      428.28    247.22 o 
   2  -3  10       16.73       11.41    251.88 o 
   3  -3  10     1152.82     1300.52    312.82 o 
   4  -3  10      454.59      197.71    305.80 o 
  -6  -2  10      330.54      656.69    343.92 o 
  -5  -2  10        9.33      105.59    221.51 o 
  -4  -2  10     2250.16     2219.25    291.55 o 
  -3  -2  10     1925.24     1945.84    234.08 o 
  -2  -2  10     1043.26      839.96    184.30 o 
  -1  -2  10     1029.68     1296.68    195.10 o 
   0  -2  10       78.07      384.82    256.66 o 
   1  -2  10     1928.44     2166.69    293.75 o 
   2  -2  10       31.14      183.02    186.34 o 
   3  -2  10     3152.40     3276.11    352.52 o 
   4  -2  10      542.45      553.32    117.30 o 
   5  -2  10      828.71     1153.41    508.25 o 
  -6  -1  10       20.31     -327.45    377.50 o 
  -5  -1  10     2574.84     2204.58    331.38 o 
  -4  -1  10      981.65     1185.43    285.22 o 
  -3  -1  10     3251.97     3588.67    280.91 o 
  -2  -1  10     2566.87     2574.51    261.09 o 
  -1  -1  10     1458.47     1344.92    250.75 o 
   0  -1  10     4016.84     4181.26    266.36 o 
   1  -1  10     4873.42     4639.92    335.26 o 
   2  -1  10      322.21      465.69    172.10 o 
   3  -1  10     2110.13     2402.33    251.83 o 
   4  -1  10     3085.19     3148.09    299.04 o 
   5  -1  10      568.82      292.61    278.88 o 
  -5   0  10      151.80     -290.71    319.91 o 
  -4   0  10      228.37      402.79    288.06 o 
  -3   0  10      205.39      771.44    235.64 o 
  -2   0  10     6418.29     6669.82    435.36 o 
  -1   0  10      159.17      144.88    201.45 o 
   0   0  10      325.17      636.48    129.32 o 
   1   0  10      118.46      107.57     51.45 o 
   2   0  10      530.56      519.00    186.02 o 
   3   0  10    12413.65    11756.51    533.63 o 
   4   0  10        3.60       38.60    117.04 o 
   5   0  10      541.84      676.25    211.72 o 
   6   0  10     1422.12     1095.43    385.43 o 
  -5   1  10      130.73      576.36    422.12 o 
  -4   1  10      268.73       95.55    321.78 o 
  -3   1  10      349.71      609.10    319.06 o 
  -2   1  10      598.12      758.05    243.51 o 
  -1   1  10      380.72      246.68    171.68 o 
   0   1  10    15660.28    14820.23    499.10 o 
   1   1  10     1733.87     1634.38    166.17 o 
   2   1  10       62.40     -111.74    185.19 o 
   3   1  10      392.97      279.25    123.82 o 
   4   1  10      302.59      114.74    140.77 o 
   5   1  10      273.50      357.26    132.56 o 
   6   1  10     1707.22     1588.00    275.07 o 
  -4   2  10       14.55       73.48    762.88 o 
  -3   2  10      841.19      630.01    315.60 o 
  -2   2  10     1823.35     1678.93    265.55 o 
  -1   2  10       40.75      -32.44    188.86 o 
   0   2  10     2727.70     2329.30    346.54 o 
   1   2  10     2906.45     3474.75    273.49 o 
   2   2  10     5954.01     6129.65    356.02 o 
   3   2  10     6466.25     6182.60    500.69 o 
   4   2  10       87.32      101.64    137.14 o 
   5   2  10       17.20       37.35    209.21 o 
   6   2  10       11.94       93.91    247.95 o 
   7   2  10      421.20     -620.46    729.95 o 
  -3   3  10      852.27     1188.52    265.91 o 
  -2   3  10     5687.12     5461.73    372.27 o 
  -1   3  10       41.22      -58.56    239.69 o 
   0   3  10     6269.57     5317.17    339.19 o 
   1   3  10      334.81      314.10    458.25 o 
   2   3  10     4381.42     4220.15    297.27 o 
   3   3  10       48.32      166.91    182.42 o 
   4   3  10     1222.22     1774.71    585.55 o 
   5   3  10      216.55      241.66    123.86 o 
   6   3  10     2733.30     2719.34    287.32 o 
   7   3  10      685.15      762.28    382.90 o 
  -3   4  10     1249.18      516.84    760.06 o 
  -2   4  10       15.70      799.75    945.78 o 
  -1   4  10       13.20      391.23    190.45 o 
   0   4  10     4563.33     4839.44    313.03 o 
   1   4  10     1721.09     1866.27    399.69 o 
   2   4  10       40.81     -253.54    263.77 o 
   3   4  10     2464.23     2471.24    238.37 o 
   4   4  10     4818.92     5056.82    298.91 o 
   5   4  10      173.25      185.31    198.53 o 
   6   4  10     2850.52     2770.76    323.67 o 
   7   4  10     1170.87     1039.56    573.18 o 
  -1   5  10       14.43     -261.15    495.35 o 
   0   5  10       19.01     -125.87    445.84 o 
   1   5  10     2444.02     2531.50    272.39 o 
   2   5  10     6407.40     7428.29    588.69 o 
   3   5  10       35.64      140.00    231.41 o 
   4   5  10       33.66      -55.79    232.53 o 
   5   5  10      804.73     1150.21    346.68 o 
   6   5  10      173.17      345.23    183.75 o 
   7   5  10      318.20      869.25   1002.89 o 
   0   6  10       21.74      -24.73    618.22 o 
   1   6  10     1364.03      533.23    670.20 o 
   2   6  10     3972.98     4780.24    675.84 o 
   3   6  10     2179.75     2992.48    945.36 o 
   4   6  10     8809.06    10208.64    875.82 o 
   5   6  10       22.36      187.42    257.65 o 
   6   6  10      887.11     1827.91    546.81 o 
   2   7  10     1393.69      670.19    594.14 o 
   3   7  10       26.01     -222.26    368.85 o 
   4   7  10     1356.68     2012.27    352.35 o 
   5   7  10        9.93      329.38    417.28 o 
  -5  -6  11     1034.55      854.18    578.64 o 
  -4  -6  11      482.70      428.58    256.38 o 
  -3  -6  11     1576.06      773.43    424.48 o 
  -2  -6  11      584.17      765.79    348.48 o 
  -1  -6  11      143.26     -256.58    440.86 o 
  -5  -5  11       50.38      658.89    368.58 o 
  -4  -5  11     5416.74     4865.90    380.63 o 
  -3  -5  11      149.26      263.08    326.71 o 
  -2  -5  11      519.10      470.08    257.18 o 
  -1  -5  11      124.30      180.84    444.79 o 
   0  -5  11     2811.26     2634.16    629.52 o 
   1  -5  11     2428.45     2932.37    440.92 o 
  -6  -4  11     1988.75     2803.16    606.00 o 
  -5  -4  11       24.50      335.00    271.05 o 
  -4  -4  11       97.75      338.17    251.65 o 
  -3  -4  11       25.85      173.21    384.47 o 
  -2  -4  11      184.48      275.72    285.76 o 
  -1  -4  11     4511.36     4497.97    322.31 o 
   0  -4  11      350.34      429.00    342.02 o 
   1  -4  11     5157.65     6551.27   1325.94 o 
   2  -4  11       67.55     -691.30    691.30 o 
   3  -4  11        7.74     -118.68    909.74 o 
  -6  -3  11     1138.36     1534.01    405.06 o 
  -5  -3  11      191.74      499.51    332.36 o 
  -4  -3  11     2046.25     2469.28    352.21 o 
  -3  -3  11     1719.52     1423.48    249.21 o 
  -2  -3  11      802.38     1195.95    303.07 o 
  -1  -3  11     1701.77     2012.92    317.77 o 
   0  -3  11      427.92      304.85    333.63 o 
   1  -3  11    14144.84    13855.30    570.70 o 
   2  -3  11     3720.17     3973.20    459.90 o 
   3  -3  11     1942.41     2829.71    473.51 o 
   4  -3  11      148.20      -90.92    819.21 o 
  -6  -2  11     1789.14     2824.06    734.48 o 
  -5  -2  11     3034.25     2939.44    460.80 o 
  -4  -2  11      118.59     -192.83    235.83 o 
  -3  -2  11     4404.25     4029.74    438.99 o 
  -2  -2  11     4053.83     3997.00    290.35 o 
  -1  -2  11     6311.39     6495.71    455.11 o 
   0  -2  11     2121.78     2103.98    297.29 o 
   1  -2  11     1571.00     1178.64    289.05 o 
   2  -2  11       22.46      -58.31    283.09 o 
   3  -2  11     1207.87     1581.87    579.10 o 
   4  -2  11     1084.29     1194.91    345.33 o 
  -5  -1  11     1592.25     2651.57    388.96 o 
  -4  -1  11       62.52       79.61    295.51 o 
  -3  -1  11     6479.82     6805.57    455.19 o 
  -2  -1  11     1126.85     1603.92    294.09 o 
  -1  -1  11     5298.96     5687.77    308.02 o 
   0  -1  11      798.80      899.02     99.48 o 
   1  -1  11     5838.16     5273.15    383.51 o 
   2  -1  11     7113.58     6772.30    484.49 o 
   3  -1  11      270.72      481.11    166.80 o 
   4  -1  11       53.46      102.85    294.15 o 
   5  -1  11     5474.62     5765.51    526.50 o 
  -5   0  11     4676.24     4901.28    470.93 o 
  -4   0  11       18.46      -93.87    257.42 o 
  -3   0  11      255.81      372.80    267.29 o 
  -2   0  11     1689.07     1399.95    294.38 o 
  -1   0  11      245.57      266.36    266.41 o 
   0   0  11     2196.37     2243.84    183.77 o 
   1   0  11      199.68       14.85    185.08 o 
   2   0  11     3170.13     3117.57    282.83 o 
   3   0  11      488.05      431.78    244.97 o 
   4   0  11      130.07      146.24    188.89 o 
   5   0  11     3706.37     4013.40    373.80 o 
   6   0  11     1080.96      531.78   1101.54 o 
  -4   1  11      225.27      -82.19    348.51 o 
  -3   1  11     2249.73     2146.90    371.86 o 
  -2   1  11     1277.37     1512.82    378.78 o 
  -1   1  11     1180.07     1053.83    184.50 o 
   0   1  11        3.49       20.43    211.95 o 
   1   1  11       37.78      337.26    149.92 o 
   2   1  11    12476.31    11808.03    591.26 o 
   3   1  11    10883.01    10327.57    434.72 o 
   4   1  11      551.47      626.69    153.73 o 
   5   1  11     3651.65     3430.22    215.54 o 
   6   1  11      392.68      314.17    323.88 o 
  -4   2  11     2235.67     1838.45    741.32 o 
  -3   2  11      912.92      660.03    524.72 o 
  -2   2  11      372.91      253.83    248.80 o 
  -1   2  11      140.12      132.39    185.09 o 
   0   2  11     8306.84     8431.47    333.56 o 
   1   2  11       12.50      -60.79    176.21 o 
   2   2  11     2259.68     2510.79    330.66 o 
   3   2  11     3383.74     3121.27    342.99 o 
   4   2  11      965.23     1008.54    195.15 o 
   5   2  11     5153.31     5408.77    240.66 o 
   6   2  11      789.96     1326.95    273.94 o 
  -3   3  11       95.88      -34.92    909.38 o 
  -2   3  11     2084.69     2392.21    278.48 o 
  -1   3  11      563.35      717.89    234.97 o 
   0   3  11     1045.00      924.35    247.73 o 
   1   3  11      219.01      -14.09    250.06 o 
   2   3  11    11140.42    10918.17    486.78 o 
   3   3  11     5298.73     4616.63    531.49 o 
   4   3  11     1693.69     1441.22    351.83 o 
   5   3  11      114.73      647.26    208.13 o 
   6   3  11      747.48      262.53    274.86 o 
   7   3  11       48.97      -49.99    422.17 o 
  -2   4  11      129.68     -452.88    452.88 o 
  -1   4  11     1877.42     2141.84    377.18 o 
   0   4  11      372.69      666.62    350.27 o 
   1   4  11     1342.72     1450.53    393.49 o 
   2   4  11     1938.86     1856.22    279.52 o 
   3   4  11      591.91      601.23    238.34 o 
   4   4  11      488.11      553.87    217.71 o 
   5   4  11     2541.75     2408.38    246.09 o 
   6   4  11     2033.11     1835.83    348.09 o 
   7   4  11      680.52      524.61    642.11 o 
  -1   5  11       42.19      171.62   1172.74 o 
   0   5  11      334.43     -485.91    485.91 o 
   1   5  11        2.07      214.08    437.48 o 
   2   5  11     1111.25     1469.80    334.24 o 
   3   5  11     1233.04     1413.38    238.44 o 
   4   5  11     4740.33     5096.70    296.25 o 
   5   5  11       23.85     -100.17    232.96 o 
   6   5  11     1237.24     1786.74    465.74 o 
   1   6  11      117.33     -251.66    370.17 o 
   2   6  11     1002.60      654.64    444.83 o 
   3   6  11      146.69      185.39    367.47 o 
   4   6  11      677.66      518.99    285.21 o 
   5   6  11      178.76      558.10    259.64 o 
   6   6  11     5584.61     7873.92   1027.50 o 
   3   7  11      855.71      666.56    436.51 o 
   4   7  11     4211.28     4185.47    933.83 o 
  -3  -6  12       25.35     -219.09    664.45 o 
  -2  -6  12     1347.38      690.33    662.99 o 
  -5  -5  12      239.83      419.74    433.36 o 
  -4  -5  12        5.17      293.44    512.66 o 
  -3  -5  12        0.07      626.61    543.54 o 
  -2  -5  12     6452.74     7116.87    443.39 o 
  -1  -5  12      857.30      405.14    463.92 o 
   0  -5  12      671.42      366.44    444.87 o 
   1  -5  12      464.75     1483.98    574.68 o 
  -5  -4  12     4538.96     4972.54    436.67 o 
  -4  -4  12     2943.76     2845.04    336.32 o 
  -3  -4  12      283.39      363.91    214.73 o 
  -2  -4  12      605.61     1034.11    275.45 o 
  -1  -4  12      132.82      299.96    326.05 o 
   0  -4  12       77.51      165.76    343.21 o 
   1  -4  12       31.99     -363.90    363.90 o 
   2  -4  12        9.41     -148.12    377.15 o 
  -5  -3  12        1.19      274.59    380.44 o 
  -4  -3  12      756.09      711.84    402.32 o 
  -3  -3  12       86.09      285.40    214.56 o 
  -2  -3  12     6622.08     6880.95    482.78 o 
  -1  -3  12      232.27       86.10    242.82 o 
   0  -3  12      514.97      501.02    334.59 o 
   1  -3  12       84.19      -27.93    305.77 o 
   2  -3  12       43.79      -44.88    313.44 o 
   3  -3  12     3705.64     3196.83    545.53 o 
  -5  -2  12     3148.88     3827.01    583.26 o 
  -4  -2  12     2473.01     2601.33    354.88 o 
  -3  -2  12      712.50      351.65    205.67 o 
  -2  -2  12      396.01      553.92    226.58 o 
  -1  -2  12     3065.30     3620.63    275.69 o 
   0  -2  12        1.41      -79.89    313.42 o 
   1  -2  12     4524.71     5018.00    447.47 o 
   2  -2  12       75.15      160.98    343.06 o 
   3  -2  12     2984.69     3622.97    504.60 o 
   4  -2  12      583.31      736.61    334.11 o 
  -5  -1  12      518.52      342.78    463.15 o 
  -4  -1  12       94.83      584.32    348.76 o 
  -3  -1  12      231.59       57.32    316.72 o 
  -2  -1  12      440.69      255.73    274.20 o 
  -1  -1  12     6290.66     6462.06    649.10 o 
   0  -1  12     8422.58     8542.16    346.14 o 
   1  -1  12     5495.00     5925.34    447.79 o 
   2  -1  12      106.56      -19.49    411.65 o 
   3  -1  12     8231.67     9042.18    548.93 o 
   4  -1  12     3908.00     3805.83    415.45 o 
   5  -1  12      521.09     1941.15    995.11 o 
  -5   0  12       91.53      143.81    372.21 o 
  -4   0  12     2354.19     2334.35    434.18 o 
  -3   0  12    12997.82    13191.75   1331.94 o 
  -2   0  12        3.76     -145.64    336.97 o 
  -1   0  12     3834.06     3248.92    377.37 o 
   0   0  12      437.60      347.96    165.00 o 
   1   0  12     4747.08     4386.83    244.10 o 
   2   0  12        9.07       10.62     38.47 o 
   3   0  12      376.11      474.67    201.67 o 
   4   0  12     1091.64     1131.15    218.26 o 
   5   0  12      632.39      517.61    296.82 o 
  -4   1  12      302.24     -177.84    436.23 o 
  -3   1  12     5547.76     4393.71    433.36 o 
  -2   1  12        9.87      -53.98    388.73 o 
  -1   1  12    13530.82    13216.38    432.26 o 
   0   1  12     8789.94     8526.28    355.27 o 
   1   1  12     1887.34     1673.54    321.50 o 
   2   1  12      131.97      495.39    355.41 o 
   3   1  12      701.65      814.15    312.52 o 
   4   1  12     5276.55     5574.11    310.27 o 
   5   1  12     6202.48     6438.63    312.13 o 
   6   1  12      874.59      787.66    191.28 o 
  -3   2  12     6045.76     6318.72    843.16 o 
  -2   2  12       89.27       32.14    234.88 o 
  -1   2  12       45.08     -129.26    258.24 o 
   0   2  12        8.04       98.07    207.84 o 
   1   2  12      322.08      335.79    197.87 o 
   2   2  12     1263.40      910.32    332.26 o 
   3   2  12       63.43      121.34    266.64 o 
   4   2  12     3254.00     3417.71    232.89 o 
   5   2  12      103.58        4.02    169.05 o 
   6   2  12        6.33      -66.69    512.14 o 
  -3   3  12     4606.15     5650.85   1031.32 o 
  -2   3  12      115.99     -111.87    301.14 o 
  -1   3  12     1759.91     1762.39    267.17 o 
   0   3  12     4653.32     4620.32    311.27 o 
   1   3  12     1735.15     1792.89    250.19 o 
   2   3  12      564.97      609.56    302.15 o 
   3   3  12     2012.83     1795.20    249.79 o 
   4   3  12     9743.76    10701.28    663.01 o 
   5   3  12     4593.81     5725.55    581.04 o 
   6   3  12      162.79     -364.16    519.72 o 
  -2   4  12     3790.92     3368.07    721.49 o 
  -1   4  12     1686.00     2169.87    699.80 o 
   0   4  12      494.60      714.77    290.52 o 
   1   4  12      787.98      814.38    264.39 o 
   2   4  12     3419.13     3643.14    451.91 o 
   3   4  12      143.93      344.22    275.04 o 
   4   4  12      489.46      206.26    214.87 o 
   5   4  12      495.79      434.14    214.77 o 
   6   4  12       68.79       77.42    318.29 o 
   0   5  12     4868.28     3571.35    653.62 o 
   1   5  12     1955.37     1999.99    368.52 o 
   2   5  12      168.77      215.03    246.59 o 
   3   5  12      107.80     -100.06    421.12 o 
   4   5  12     3506.63     4167.28    316.44 o 
   5   5  12      646.97      951.13    275.98 o 
   6   5  12     3686.07     4838.31    500.08 o 
   1   6  12      899.86     -745.75    807.93 o 
   2   6  12      228.91       64.91    373.37 o 
   3   6  12      149.66      168.51    302.78 o 
   4   6  12       12.35       94.86    285.30 o 
   5   6  12        6.01      110.26    305.78 o 
  -4  -5  13      699.87      387.87    475.10 o 
  -3  -5  13      757.68      331.94    375.10 o 
  -2  -5  13     3317.20     3387.41    377.20 o 
  -1  -5  13       50.71      895.20    503.90 o 
   0  -5  13      614.26      924.56    574.48 o 
  -5  -4  13      168.67     1222.88    513.68 o 
  -4  -4  13        5.86     -115.37    305.13 o 
  -3  -4  13      916.60      700.55    364.37 o 
  -2  -4  13     3986.74     4815.22    488.94 o 
  -1  -4  13       20.82     -160.43    333.97 o 
   0  -4  13     2234.50     1862.29    440.08 o 
   1  -4  13       36.62      310.13    412.15 o 
  -5  -3  13     2266.49     2223.20    519.25 o 
  -4  -3  13      632.56     -233.71    461.32 o 
  -3  -3  13     1632.74     1065.29    337.56 o 
  -2  -3  13      105.90      447.54    355.15 o 
  -1  -3  13      123.60     -275.92    326.07 o 
   0  -3  13     5673.06     5118.64    643.19 o 
   1  -3  13      310.11      785.66    417.87 o 
   2  -3  13       17.38      264.40    464.26 o 
   3  -3  13       21.79     -178.86    464.08 o 
  -5  -2  13      721.22      941.56    428.76 o 
  -4  -2  13     1094.92      586.01    358.11 o 
  -3  -2  13     5191.14     5472.77    905.09 o 
  -2  -2  13     4622.32     4779.41    341.72 o 
  -1  -2  13      560.44      707.68    196.72 o 
   0  -2  13       29.90       26.03    363.54 o 
   1  -2  13      621.17      478.15    320.54 o 
   2  -2  13     2186.17     1771.45    433.64 o 
   3  -2  13     2092.71     1840.06    502.13 o 
   4  -2  13       89.18      410.71    717.66 o 
  -5  -1  13     1679.12      736.55    424.01 o 
  -4  -1  13      704.84      597.98    379.04 o 
  -3  -1  13       53.90      248.13    361.91 o 
  -2  -1  13       33.48      176.55    252.74 o 
  -1  -1  13      539.73      472.35    287.58 o 
   0  -1  13     5033.42     5160.16    341.83 o 
   1  -1  13     1308.40     1875.75    368.86 o 
   2  -1  13     3262.59     2747.25    433.91 o 
   3  -1  13      524.42      276.34    298.07 o 
   4  -1  13      237.71      -95.38    347.84 o 
  -4   0  13      302.43      314.88    405.48 o 
  -3   0  13      984.37      832.70    371.91 o 
  -2   0  13     1468.25     1791.82    299.63 o 
  -1   0  13     5438.93     5845.42    360.78 o 
   0   0  13      540.94      571.35    254.12 o 
   1   0  13     3010.67     2597.31    332.81 o 
   2   0  13     1046.75     1208.98    200.96 o 
   3   0  13     1728.38     1425.99    292.01 o 
   4   0  13      853.05      765.84    229.51 o 
   5   0  13      129.64      671.44    770.34 o 
  -4   1  13       61.88      248.87    924.33 o 
  -3   1  13      128.43      170.77    391.42 o 
  -2   1  13       42.50      128.79    329.16 o 
  -1   1  13      427.96      196.20    237.29 o 
   0   1  13      114.29      104.65    221.57 o 
   1   1  13    11395.96    10913.54    397.03 o 
   2   1  13     5556.24     5408.39    371.24 o 
   3   1  13     2390.09     3148.83    455.82 o 
   4   1  13      250.04      195.72    253.68 o 
   5   1  13      790.92      557.38    308.84 o 
  -3   2  13      351.91      184.55    318.67 o 
  -2   2  13     1419.78     1268.44    291.66 o 
  -1   2  13    11165.09    10959.01    719.96 o 
   0   2  13      249.44      212.01    259.20 o 
   1   2  13       34.46     -310.34    310.34 o 
   2   2  13        2.22      -13.63    303.16 o 
   3   2  13       11.97      320.51    288.68 o 
   4   2  13       53.89      170.40    267.87 o 
   5   2  13      116.96      407.07    263.77 o 
   6   2  13     2309.42     2626.48    478.60 o 
  -2   3  13     1055.43     1609.26    327.27 o 
  -1   3  13     4070.46     4621.19    443.05 o 
   0   3  13        5.04     -170.03    300.13 o 
   1   3  13     5603.05     5287.80    350.74 o 
   2   3  13     5039.58     5397.11    403.56 o 
   3   3  13      172.12       63.46    256.94 o 
   4   3  13        3.34       95.87    288.06 o 
   5   3  13      375.99      496.19    235.63 o 
   6   3  13     1843.57     1340.32    446.83 o 
  -1   4  13     2326.56     1899.79    545.72 o 
   0   4  13     2928.67     3441.53    367.00 o 
   1   4  13      485.95      476.49    300.89 o 
   2   4  13      908.42     1280.55    310.61 o 
   3   4  13       22.99     -279.78    315.34 o 
   4   4  13     1515.61     1670.76    407.22 o 
   5   4  13      147.25      -45.03    318.65 o 
   6   4  13     4425.66     6532.69   1860.75 o 
   0   5  13      134.56      -24.59    629.46 o 
   1   5  13        0.61     1567.30   1339.25 o 
   2   5  13     4624.66     4657.86    530.08 o 
   3   5  13     4331.94     6259.41   1605.52 o 
   4   5  13      470.59      588.76    296.03 o 
   5   5  13     1728.44     2574.31    561.95 o 
   2   6  13     1571.65     1449.57    771.07 o 
   3   6  13      410.30     -110.43    361.74 o 
   4   6  13      323.71      294.98    353.04 o 
  -2  -5  14       12.35     -101.90   1154.83 o 
  -4  -4  14       74.73      379.15    459.87 o 
  -3  -4  14       19.52      -47.30    532.03 o 
  -2  -4  14      669.14     1163.50    383.86 o 
  -1  -4  14      601.60      443.01    482.66 o 
   0  -4  14     3050.42     3453.62   1038.65 o 
   1  -4  14       24.26     -149.82    847.09 o 
  -4  -3  14     1536.71     1025.46    480.50 o 
  -3  -3  14     1138.27      830.15    335.37 o 
  -2  -3  14     1633.10     1618.00    341.90 o 
  -1  -3  14     2555.70     3378.51    543.09 o 
   0  -3  14     2563.15     1726.70    513.97 o 
   1  -3  14       21.48      465.00    366.82 o 
   2  -3  14      928.67      698.17    722.47 o 
  -4  -2  14      320.70      685.93    458.84 o 
  -3  -2  14      190.58        0.00    500.51 o 
  -2  -2  14     1378.91      815.09    229.11 o 
  -1  -2  14     1736.12     1442.29    167.39 o 
   0  -2  14     3864.39     3571.35    548.60 o 
   1  -2  14      416.93     1282.14    532.22 o 
   2  -2  14     2122.29     1553.70    596.19 o 
   3  -2  14      771.77      135.50    457.74 o 
  -4  -1  14      740.79      498.55    411.16 o 
  -3  -1  14     2407.38     2768.10    403.56 o 
  -2  -1  14        0.17      -78.77    299.22 o 
  -1  -1  14       85.33      339.23    366.89 o 
   0  -1  14       32.18       48.59    277.90 o 
   1  -1  14      177.56      642.36    381.18 o 
   2  -1  14     2388.21     2551.31    412.05 o 
   3  -1  14      132.79      319.80    491.98 o 
   4  -1  14      133.22      458.39    709.74 o 
  -4   0  14     2148.25     2128.92    544.00 o 
  -3   0  14       52.92     -153.65    434.15 o 
  -2   0  14      654.10      749.17    353.58 o 
  -1   0  14     2225.22     1946.51    255.77 o 
   0   0  14     1115.93     1408.47    323.87 o 
   1   0  14     1966.11     2017.19    353.76 o 
   2   0  14     1097.85     1015.70    269.69 o 
   3   0  14     2913.33     2554.62    236.77 o 
   4   0  14     3872.02     3792.03    908.60 o 
  -3   1  14       13.10      722.31    388.18 o 
  -2   1  14      115.75      184.96    323.88 o 
  -1   1  14      459.66      622.30    265.22 o 
   0   1  14       68.89      348.98    254.35 o 
   1   1  14     1307.28     1118.74    252.00 o 
   2   1  14       55.02      106.68    259.39 o 
   3   1  14     2359.20     2804.28    407.87 o 
   4   1  14     3386.02     3898.48    403.68 o 
   5   1  14      519.17      543.97   1387.01 o 
  -3   2  14       41.16      729.56   1260.14 o 
  -2   2  14       17.92      189.16    318.80 o 
  -1   2  14      202.68      409.88    260.80 o 
   0   2  14       42.44     -163.94    306.41 o 
   1   2  14     6358.82     5848.65    423.71 o 
   2   2  14      269.88      342.67    325.14 o 
   3   2  14     1734.99     1375.94    464.29 o 
   4   2  14      887.97      700.00    293.05 o 
   5   2  14      232.34      918.24    458.37 o 
  -2   3  14      551.72     -351.44    351.44 o 
  -1   3  14       98.79       11.00    384.68 o 
   0   3  14     1434.19     1066.10    404.88 o 
   1   3  14      987.61     1019.23    377.65 o 
   2   3  14       77.68      344.98    261.20 o 
   3   3  14     4477.54     4610.32    395.57 o 
   4   3  14     2598.25     2635.86    389.88 o 
   5   3  14      713.32      444.94    347.94 o 
   0   4  14      304.44      450.04    457.43 o 
   1   4  14     4119.60     4573.59    420.88 o 
   2   4  14      247.03      191.72    360.66 o 
   3   4  14      420.07      230.11    352.26 o 
   4   4  14     1145.27     1249.54    374.51 o 
   5   4  14     2364.66     2408.38    598.25 o 
   1   5  14     1343.90      977.76    587.14 o 
   2   5  14       56.78      733.20    423.24 o 
   3   5  14     1116.13      767.85    404.20 o 
   4   5  14     1566.23     1657.00    456.42 o 
  -2  -4  15      144.47      432.26    733.50 o 
  -1  -4  15      740.39     1134.23    999.69 o 
  -3  -3  15      200.64      441.64    423.35 o 
  -2  -3  15        6.75      459.88    527.58 o 
  -1  -3  15      434.39      433.74    521.06 o 
   0  -3  15      349.21       34.71    521.70 o 
   1  -3  15      997.51      489.78    536.01 o 
  -3  -2  15     4166.74     5522.81    600.98 o 
  -2  -2  15      589.38      461.29    340.30 o 
  -1  -2  15      357.63      386.42    308.80 o 
   0  -2  15     2384.65     2663.59    544.97 o 
   1  -2  15      519.29      783.35    474.46 o 
   2  -2  15     4533.93     5315.49    634.99 o 
  -3  -1  15      104.68      211.91    404.35 o 
  -2  -1  15     1872.20     2074.33    633.75 o 
  -1  -1  15      688.16      529.81    207.54 o 
   0  -1  15     1231.67      825.99    315.10 o 
   1  -1  15     3485.34     3646.07    534.11 o 
   2  -1  15      768.27      -67.27    421.68 o 
   3  -1  15       28.38     -720.60    720.60 o 
  -3   0  15     1273.11     1501.56    503.36 o 
  -2   0  15     4008.21     3592.28    415.97 o 
  -1   0  15      141.57      330.04    239.00 o 
   0   0  15     3169.65     2988.90    331.67 o 
   1   0  15     1444.76      910.54    274.03 o 
   2   0  15      887.63      650.45    215.13 o 
   3   0  15       49.83     -360.71    696.96 o 
   4   0  15      274.07     1001.24    708.26 o 
  -3   1  15      183.93     -215.76   2183.14 o 
  -2   1  15      394.24       -6.35    365.62 o 
  -1   1  15      328.67      519.79    287.68 o 
   0   1  15       24.23      187.75    281.82 o 
   1   1  15       26.70       73.91    192.42 o 
   2   1  15      104.76       79.79    310.04 o 
   3   1  15     1367.05      715.89    368.14 o 
   4   1  15      488.25      594.11    474.45 o 
  -2   2  15     1863.75     1166.08    392.68 o 
  -1   2  15       26.34     -144.54    324.75 o 
   0   2  15       62.73      125.99    281.16 o 
   1   2  15       38.52      167.82    340.20 o 
   2   2  15      467.61      293.94    289.97 o 
   3   2  15     2639.14     2361.13    476.22 o 
   4   2  15      706.26      688.18    322.73 o 
   5   2  15     3353.74     3812.16    788.70 o 
  -1   3  15      456.42      709.33    428.42 o 
   0   3  15        9.88      337.08    348.64 o 
   1   3  15     1332.17     1024.66    563.81 o 
   2   3  15      387.28      417.32    289.12 o 
   3   3  15     1917.58     2039.94    388.63 o 
   4   3  15       33.67     -305.63    474.71 o 
   5   3  15     1214.51      424.42    698.83 o 
   0   4  15      375.98      257.37    656.02 o 
   1   4  15      630.04      784.16    548.77 o 
   2   4  15      352.87      619.05    352.14 o 
   3   4  15     5190.89     5242.95   1106.38 o 
   4   4  15       98.52     -242.06    469.92 o 
  -2  -3  16     1527.33     1330.97    743.19 o 
  -1  -3  16     1315.58     1685.27    920.70 o 
  -2  -2  16     1068.65     1275.82    843.19 o 
  -1  -2  16     6599.00     8047.88   1908.32 o 
   0  -2  16       22.96      260.84    547.07 o 
   1  -2  16      377.03     -464.12    646.47 o 
  -2  -1  16       31.77     -414.11    414.11 o 
  -1  -1  16      371.96      566.31    401.48 o 
   0  -1  16     1770.95     2007.51    446.61 o 
   1  -1  16        3.67      -51.48    715.66 o 
   2  -1  16     1660.90      497.67    694.97 o 
  -2   0  16      432.18      277.52    379.90 o 
  -1   0  16      910.60      443.29    300.10 o 
   0   0  16     2402.13     2231.98    533.36 o 
   1   0  16      572.88     1403.59    897.65 o 
   2   0  16     4099.36     3818.48   1336.03 o 
   3   0  16       44.18      530.17    558.90 o 
  -2   1  16     5048.93     5460.84    424.28 o 
  -1   1  16      890.23     1047.50    329.54 o 
   0   1  16     3799.39     3602.13    332.14 o 
   1   1  16      559.10      734.15    244.65 o 
   2   1  16      131.74      802.48    688.37 o 
   3   1  16     1057.99      149.20    732.18 o 
  -1   2  16     1268.72     1165.18    425.53 o 
   0   2  16     6730.18     7554.54    826.56 o 
   1   2  16      600.71      691.81    279.94 o 
   2   2  16     2523.56     2764.81    382.96 o 
   3   2  16        4.42      292.17    523.33 o 
   4   2  16      242.11      562.99   1192.27 o 
   0   3  16      920.35      798.33    481.91 o 
   1   3  16      513.04     -133.95    392.26 o 
   2   3  16      114.51     -375.35    478.77 o 
   3   3  16       19.29      -71.63    360.08 o 
   4   3  16      582.83       31.67   1076.50 o 
   2   4  16       64.20     -433.36    524.24 o 
  -1  -1  17      629.28      195.72    753.82 o 
   0  -1  17      473.63     1570.09    800.39 o 
   1  -1  17     1249.62     1374.78    585.38 o 
  -1   0  17       11.32     -304.89    494.86 o 
   0   0  17     1562.95     1175.02    687.05 o 
   1   0  17     2918.13     1366.21    665.37 o 
   2   0  17      108.31      939.19    563.34 o 
   0   1  17     1145.33      701.26    376.74 o 
   1   1  17      965.94      602.72   1162.69 o 
   2   1  17     6969.21     6614.63   1054.20 o 
   1   2  17      621.94     1419.70    444.20 o 
   2   2  17     3801.64     2604.23    996.69 o 
                                                 
